# Supplementary material for: Comparative Proteomic Analysis of tPVAT during Ang II Infusion
Source: Biomedicines. 2021 Dec 2;9(12):1820. doi: 10.3390/biomedicines9121820 (PMC8698607; doi:10.3390/biomedicines9121820)
Supplement: Supplementary file 1 [file biomedicines-09-01820-s001.zip]

Archive with 10 entries (9 files):
- biomedicines-1467387-suppl figures/
- biomedicines-1467387-suppl figures/Supplementary Figure S1.tif
- biomedicines-1467387-suppl figures/Supplementary Figure S2.tif
- biomedicines-1467387-suppl figures/Supplementary Figure S3.tif
- biomedicines-1467387-suppl figures/Supplementary Figure S4.tif
- biomedicines-1467387-suppl figures/Supplementary Figure S5.tif
- biomedicines-1467387-suppl figures/Supplementary Figure S6.tif
- biomedicines-1467387-suppl figures/Supplementary Figure S7.tif
- Supplementary table S1 and figure legends.pdf
- Table S2.xlsx
