# Supplementary material for: Comparative Proteomic Analysis of tPVAT during Ang II Infusion
Source: Biomedicines. 2021 Dec 2;9(12):1820. doi: 10.3390/biomedicines9121820 (PMC8698607; doi:10.3390/biomedicines9121820)
Supplement: Supplementary file 1 [file biomedicines-09-01820-s001.zip › Table S2.xlsx]

## Sheet: AngII_vs_C
Table S2 Quantitative analysis of all differentially expressed proteins
Accession	Protein Name	Gene Name	Function	Description	Coverage	Unique Peptides	Peptides	PSMs	AAs	MW [kDa]	calc. pI	Ang1/REF	Ang2/REF	Ang3/REF	average Ang	C1/REF	C2/REF	C3/REF	average C	Ang/C	t test p value
Q6ZQ88	Lysine-specific histone demethylase 1A	Kdm1a	FUNCTION: Histone demethylase that can demethylate both 'Lys-4' (H3K4me) and 'Lys-9' (H3K9me) of histone H3, thereby acting as a coactivator or a corepressor, depending on the context. Acts by oxidizing the substrate by FAD to generate the corresponding imine that is subsequently hydrolyzed. Acts as a corepressor by mediating demethylation of H3K4me, a specific tag for epigenetic transcriptional …	Lysine-specific histone demethylase 1A OS=Mus musculus OX=10090 GN=Kdm1a PE=1 SV=2 - [KDM1A_MOUSE]	3.17	1	1	2	853	92.7926	6.52197	0.990613	1.47331	1.60293	1.35562	0.43773	0.47604	0.876933	0.596901	2.27109	0.0313178
P70268	Serine/threonine-protein kinase N1	Pkn1	FUNCTION: PKC-related serine/threonine-protein kinase involved in various processes such as regulation of the intermediate filaments of the actin cytoskeleton, cell migration, tumor cell invasion and transcription regulation. Part of a signaling cascade that begins with the activation of the adrenergic receptor ADRA1B and leads to the activation of MAPK14. Regulates the cytoskeletal network by ph…	Serine/threonine-protein kinase N1 OS=Mus musculus OX=10090 GN=Pkn1 PE=1 SV=3 - [PKN1_MOUSE]	1.59	2	2	2	946	104.346	6.26514	0.99577	1.24175	1.60016	1.27923	0.536925	0.644485	0.746824	0.642744	1.99026	0.0265722
Q8BX80	Cytosolic endo-beta-N-acetylglucosaminidase	Engase	FUNCTION: Endoglycosidase that releases N-glycans from glycoproteins by cleaving the beta-1,4-glycosidic bond in the N,N'-diacetylchitobiose core. Involved in the processing of free oligosaccharides in the cytosol (By similarity). {ECO:0000250}.	Cytosolic endo-beta-N-acetylglucosaminidase OS=Mus musculus OX=10090 GN=Engase PE=1 SV=1 - [ENASE_MOUSE]	1.36	1	1	1	734	82.8928	6.65381	0.955533	1.50552	1.5426	1.33455	0.67591	0.627319	0.71433	0.67252	1.9844	0.0258751
O88712	C-terminal-binding protein 1	Ctbp1	FUNCTION: Corepressor targeting diverse transcription regulators such as GLIS2 or BCL6. Has dehydrogenase activity. Involved in controlling the equilibrium between tubular and stacked structures in the Golgi complex. Functions in brown adipose tissue (BAT) differentiation. {ECO:0000269|PubMed:10369679, ECO:0000269|PubMed:10567582, ECO:0000269|PubMed:16326862, ECO:0000269|PubMed:18483224, ECO:0000…	C-terminal-binding protein 1 OS=Mus musculus OX=10090 GN=Ctbp1 PE=1 SV=2 - [CTBP1_MOUSE]	6.12	1	2	2	441	47.7145	6.771	1.10883	1.30909	1.55679	1.3249	0.582758	0.651661	0.784172	0.672864	1.96905	0.0101918
Q8K1A5	Transmembrane protein 41B	Tmem41b	FUNCTION: Required for autophagosome formation (By similarity). Participates in early stages of autophagosome biogenesis at the ER membrane proabably via mobilization of neutral lipids from lipid droplets (By similarity). Required for normal motor neuron development (By similarity). Essential for embryonic development (PubMed:30352685). {ECO:0000250|UniProtKB:A1A5V7, ECO:0000250|UniProtKB:Q5BJD5,…	Transmembrane protein 41B OS=Mus musculus OX=10090 GN=Tmem41b PE=1 SV=1 - [TM41B_MOUSE]	3.44	1	1	1	291	32.4082	9.30518	1.23639	1.49996	1.16672	1.30102	0.913829	0.394674	0.75827	0.688924	1.88849	0.0293378
P70392	Ras-specific guanine nucleotide-releasing factor 2	Rasgrf2	FUNCTION: Functions as a calcium-regulated nucleotide exchange factor activating both Ras and RAC1 through the exchange of bound GDP for GTP. Preferentially activates HRAS in vivo compared to RRAS based on their different types of prenylation. Functions in synaptic plasticity by contributing to the induction of long term potentiation. {ECO:0000269|PubMed:10733575, ECO:0000269|PubMed:11500499, ECO…	Ras-specific guanine nucleotide-releasing factor 2 OS=Mus musculus OX=10090 GN=Rasgrf2 PE=1 SV=2 - [RGRF2_MOUSE]	1.01	1	1	1	1189	135.581	7.85498	0.991085	1.42999	1.46543	1.2955	0.638004	0.634848	0.835364	0.702739	1.8435	0.0235126
Q61096	Myeloblastin	Prtn3	FUNCTION: Serine protease that degrades elastin, fibronectin, laminin, vitronectin, and collagen types I, III, and IV (in vitro). By cleaving and activating receptor F2RL1/PAR-2, enhances endothelial cell barrier function and thus vascular integrity during neutrophil transendothelial migration. May play a role in neutrophil transendothelial migration, probably when associated with CD177. {ECO:000…	Myeloblastin OS=Mus musculus OX=10090 GN=Prtn3 PE=1 SV=2 - [PRTN3_MOUSE]	3.54	1	1	1	254	27.6081	7.1958	1.44171	1.26363	1.12908	1.27814	0.755103	0.58245	0.777154	0.704902	1.81321	0.00635853
Q8VD66	(Lyso)-N-acylphosphatidylethanolamine lipase	Abhd4	FUNCTION: Lysophospholipase selective for N-acyl phosphatidylethanolamine (NAPE). Contributes to the biosynthesis of N-acyl ethanolamines, including the endocannabinoid anandamide by hydrolyzing the sn-1 and sn-2 acyl chains from N-acyl phosphatidylethanolamine (NAPE) generating glycerophospho-N-acyl ethanolamine (GP-NAE), an intermediate for N-acyl ethanolamine biosynthesis (PubMed:16818490, Pub…	(Lyso)-N-acylphosphatidylethanolamine lipase OS=Mus musculus OX=10090 GN=Abhd4 PE=1 SV=1 - [ABHD4_MOUSE]	2.63	1	1	1	342	38.8357	7.59131	0.964431	1.33538	1.51605	1.27195	0.728598	0.619494	0.852534	0.733542	1.73399	0.0375411
Q6Y7W8	GRB10-interacting GYF protein 2	Gigyf2	FUNCTION: Key component of the 4EHP-GYF2 complex, a multiprotein complex that acts as a repressor of translation initiation (PubMed:26763119). In 4EHP-GYF2 the complex, acts as a factor that bridges EIF4E2 to ZFP36/TTP, linking translation repression with mRNA decay (PubMed:26763119). May act cooperatively with GRB10 to regulate tyrosine kinase receptor signaling, including IGF1 and insulin recep…	GRB10-interacting GYF protein 2 OS=Mus musculus OX=10090 GN=Gigyf2 PE=1 SV=2 - [GGYF2_MOUSE]	1.08	1	2	3	1291	149.102	5.56689	1.22067	1.51728	1.02034	1.25276	0.613899	0.706722	0.856443	0.725688	1.72631	0.0305113
Q61490	CD166 antigen	Alcam	FUNCTION: Cell adhesion molecule that mediates both heterotypic cell-cell contacts via its interaction with CD6, as well as homotypic cell-cell contacts. Promotes T-cell activation and proliferation via its interactions with CD6 (By similarity). Contributes to the formation and maturation of the immunological synapse via its interactions with CD6 (By similarity). Mediates homotypic interactions w…	CD166 antigen OS=Mus musculus OX=10090 GN=Alcam PE=1 SV=3 - [CD166_MOUSE]	1.89	1	1	1	583	65.051	6.15088	1.06492	1.58916	1.11927	1.25778	0.722913	0.615894	0.851857	0.730221	1.72247	0.042682
Q8CHD8	Rab11 family-interacting protein 3	Rab11fip3	FUNCTION: Acts as a regulator of endocytic traffic by participating in membrane delivery. Required for the abcission step in cytokinesis, possibly by acting as an 'address tag' delivering recycling endosome membranes to the cleavage furrow during late cytokinesis (By similarity). Also required for the structural integrity of the endosomal recycling compartment during interphase. Acts as an adapte…	Rab11 family-interacting protein 3 OS=Mus musculus OX=10090 GN=Rab11fip3 PE=1 SV=2 - [RFIP3_MOUSE]	2.58	1	1	1	1047	118.46	4.38623	1.39101	1.17965	1.15799	1.24289	0.879302	0.578279	0.792286	0.749956	1.65728	0.013277
Q8R054	Sushi repeat-containing protein SRPX2	Srpx2	FUNCTION: Acts as a ligand for the urokinase plasminogen activator surface receptor. Plays a role in angiogenesis by inducing endothelial cell migration and the formation of vascular network (cords). Involved in cellular migration and adhesion. Increases the phosphorylation levels of FAK. Interacts with and increases the mitogenic activity of HGF. Promotes synapse formation. Required for ultrason…	Sushi repeat-containing protein SRPX2 OS=Mus musculus OX=10090 GN=Srpx2 PE=1 SV=2 - [SRPX2_MOUSE]	1.92	1	1	1	468	53.106	7.43018	1.02461	1.35181	1.35748	1.24463	0.858601	0.565349	0.85455	0.7595	1.63876	0.0297597
Q3UVG3	Protein FAM91A1	Fam91a1	FUNCTION: As component of the WDR11 complex acts together with TBC1D23 to facilitate the golgin-mediated capture of vesicles generated using AP-1. {ECO:0000250|UniProtKB:Q658Y4}.	Protein FAM91A1 OS=Mus musculus OX=10090 GN=Fam91a1 PE=1 SV=1 - [F91A1_MOUSE]	1.31	1	1	1	837	93.4044	6.354	1.2609	1.3121	1.09199	1.22166	0.561211	0.646398	1.03487	0.747491	1.63435	0.041581
O89017	Legumain	Lgmn	FUNCTION: Has a strict specificity for hydrolysis of asparaginyl bonds. Can also cleave aspartyl bonds slowly, especially under acidic conditions. May be involved in the processing of proteins for MHC class II antigen presentation in the lysosomal/endosomal system. Required for normal lysosomal protein degradation in renal proximal tubules. Required for normal degradation of internalized EGFR. Pl…	Legumain OS=Mus musculus OX=10090 GN=Lgmn PE=1 SV=1 - [LGMN_MOUSE]	7.13	4	4	8	435	49.3413	6.39209	1.26136	1.37328	1.10502	1.24655	0.724075	0.693061	0.903727	0.773621	1.61132	0.00969359
Q8R1R3	StAR-related lipid transfer protein 7, mitochondrial	Stard7	FUNCTION: May play a protective role in mucosal tissues by preventing exaggerated allergic responses. {ECO:0000269|PubMed:25980009}.	StAR-related lipid transfer protein 7, mitochondrial OS=Mus musculus OX=10090 GN=Stard7 PE=1 SV=2 - [STAR7_MOUSE]	2.14	1	1	1	373	43.1167	8.95361	1.32654	1.00245	1.33837	1.22245	0.665959	0.807855	0.850215	0.774676	1.57802	0.0221597
Q924W5	Structural maintenance of chromosomes protein 6	Smc6	FUNCTION: Core component of the SMC5-SMC6 complex, a complex involved in repair of DNA double-strand breaks by homologous recombination. The complex may promote sister chromatid homologous recombination by recruiting the SMC1-SMC3 cohesin complex to double-strand breaks. The complex is required for telomere maintenance via recombination and mediates sumoylation of shelterin complex (telosome) com…	Structural maintenance of chromosomes protein 6 OS=Mus musculus OX=10090 GN=Smc6 PE=1 SV=1 - [SMC6_MOUSE]	1.19	1	1	1	1097	127.118	7.1665	1.45293	1.21408	0.944484	1.20383	0.802824	0.817936	0.744104	0.788288	1.52715	0.048974
Q64516	Glycerol kinase	Gk	FUNCTION: Key enzyme in the regulation of glycerol uptake and metabolism. {ECO:0000250}.	Glycerol kinase OS=Mus musculus OX=10090 GN=Gk PE=1 SV=2 - [GLPK_MOUSE]	6.8	4	4	8	559	61.188	5.87158	1.16038	1.2587	1.19658	1.20522	0.913978	0.685322	0.78858	0.79596	1.51417	0.00474716
Q9D023	Mitochondrial pyruvate carrier 2	Mpc2	FUNCTION: Mediates the uptake of pyruvate into mitochondria. {ECO:0000269|PubMed:22628554}.	Mitochondrial pyruvate carrier 2 OS=Mus musculus OX=10090 GN=Mpc2 PE=1 SV=1 - [MPC2_MOUSE]	4.72	1	1	1	127	14.2766	10.6089	1.20709	1.21866	1.18135	1.20237	0.922896	0.665961	0.816887	0.801915	1.49937	0.00602995
E9Q1P8	Interferon regulatory factor 2-binding protein 2	Irf2bp2	FUNCTION: Acts as a transcriptional corepressor in a IRF2-dependent manner, this repression is not mediated by histone deacetylase activities. Represses the NFAT1-dependent transactivation of NFAT-responsive promoters. Acts as a coactivator of VEGFA expression in cardiac and skeletal muscles. Plays a role in immature B-cell differentiation (By similarity). {ECO:0000250|UniProtKB:Q7Z5L9}.	Interferon regulatory factor 2-binding protein 2 OS=Mus musculus OX=10090 GN=Irf2bp2 PE=1 SV=1 - [I2BP2_MOUSE]	2.11	1	1	1	570	59.2548	8.68994	1.16058	1.24284	1.21674	1.20672	0.995513	0.684963	0.742209	0.807562	1.49428	0.0154223
P12242	Mitochondrial brown fat uncoupling protein 1	Ucp1	FUNCTION: Mitochondrial protein responsible for thermogenic respiration, a specialized capacity of brown adipose tissue and beige fat that participates in non-shivering adaptive thermogenesis to temperature and diet variations and more generally to the regulation of energy balance (PubMed:9139827, PubMed:19187776, PubMed:23063128, PubMed:27027295). Functions as a long-chain fatty acid/LCFA and pr…	Mitochondrial brown fat uncoupling protein 1 OS=Mus musculus OX=10090 GN=Ucp1 PE=1 SV=2 - [UCP1_MOUSE]	39.41	12	12	198	307	33.2262	9.14404	1.18792	1.16236	1.20715	1.18581	0.868303	0.770748	0.750761	0.796604	1.48858	0.000542026
P11404	Fatty acid-binding protein, heart	Fabp3	FUNCTION: FABP are thought to play a role in the intracellular transport of long-chain fatty acids and their acyl-CoA esters.	Fatty acid-binding protein, heart OS=Mus musculus OX=10090 GN=Fabp3 PE=1 SV=5 - [FABPH_MOUSE]	26.32	4	4	15	133	14.8097	6.56592	0.979004	1.30227	1.33396	1.20508	0.877213	0.816468	0.760127	0.817936	1.47332	0.0307466
P09470	Angiotensin-converting enzyme	Ace	FUNCTION: Converts angiotensin I to angiotensin II by release of the terminal His-Leu, this results in an increase of the vasoconstrictor activity of angiotensin. Also able to inactivate bradykinin, a potent vasodilator. Has also a glycosidase activity which releases GPI-anchored proteins from the membrane by cleaving the mannose linkage in the GPI moiety. This GPIase activity seems to be crucial…	Angiotensin-converting enzyme OS=Mus musculus OX=10090 GN=Ace PE=1 SV=3 - [ACE_MOUSE]	1.07	2	2	2	1312	150.822	6.55127	1.06172	1.33437	1.15507	1.18372	0.801913	0.673633	0.946098	0.807215	1.46643	0.0284353
Q8BMB3	Eukaryotic translation initiation factor 4E type 2	Eif4e2	FUNCTION: Recognizes and binds the 7-methylguanosine-containing mRNA cap during an early step in the initiation (PubMed:15153109). Acts as a repressor of translation initiation (By similarity). In contrast to EIF4E, it is unable to bind eIF4G (EIF4G1, EIF4G2 or EIF4G3), suggesting that it acts by competing with EIF4E and block assembly of eIF4F at the cap (PubMed:15153109). {ECO:0000250|UniProtKB…	Eukaryotic translation initiation factor 4E type 2 OS=Mus musculus OX=10090 GN=Eif4e2 PE=1 SV=1 - [IF4E2_MOUSE]	4.08	1	1	2	245	28.2451	8.86572	1.04506	1.20263	1.30575	1.18448	0.820092	0.61859	0.989167	0.809283	1.46361	0.0459613
Q9D136	2-oxoglutarate and iron-dependent oxygenase domain-containing protein 3	Ogfod3		2-oxoglutarate and iron-dependent oxygenase domain-containing protein 3 OS=Mus musculus OX=10090 GN=Ogfod3 PE=2 SV=1 - [OGFD3_MOUSE]	2.54	1	1	1	315	35.3629	6.7417	1.05003	1.23668	1.25016	1.17896	0.776733	0.685707	0.991378	0.817939	1.44138	0.0315409
Q62009	Periostin	Postn	FUNCTION: Induces cell attachment and spreading and plays a role in cell adhesion (PubMed:10404027). Enhances incorporation of BMP1 in the fibronectin matrix of connective tissues, and subsequent proteolytic activation of lysyl oxidase LOX (PubMed:20181949). {ECO:0000269|PubMed:10404027, ECO:0000269|PubMed:20181949}.	Periostin OS=Mus musculus OX=10090 GN=Postn PE=1 SV=2 - [POSTN_MOUSE]	17.18	14	14	37	838	93.0848	7.53271	1.11204	1.16742	1.22997	1.16981	0.818571	0.826072	0.797274	0.813972	1.43716	0.00053526
Q78JN3	Enoyl-CoA delta isomerase 3, peroxisomal	Eci3	FUNCTION: Catalyzes the isomerization of trans-3-nonenoyl-CoA into trans-2-nonenoyl-CoA (PubMed:24344334). May also have activity towards other enoyl-CoA species (Probable). {ECO:0000269|PubMed:24344334, ECO:0000305}.	Enoyl-CoA delta isomerase 3, peroxisomal OS=Mus musculus OX=10090 GN=Eci3 PE=1 SV=1 - [ECI3_MOUSE]	7.26	1	3	19	317	35.2083	9.15869	1.01808	1.37067	1.13341	1.17406	0.911713	0.682147	0.867394	0.820418	1.43105	0.0477871
P68433	Histone H3.1	H3c1	FUNCTION: Core component of nucleosome. Nucleosomes wrap and compact DNA into chromatin, limiting DNA accessibility to the cellular machineries which require DNA as a template. Histones thereby play a central role in transcription regulation, DNA repair, DNA replication and chromosomal stability. DNA accessibility is regulated via a complex set of post-translational modifications of histones, als…	Histone H3.1 OS=Mus musculus OX=10090 GN=H3c1 PE=1 SV=2 - [H31_MOUSE]	33.82	1	7	133	136	15.3945	11.1216	1.02684	1.1402	1.30931	1.15878	0.753287	0.847258	0.829521	0.810022	1.43056	0.0160054
Q5SF07	Insulin-like growth factor 2 mRNA-binding protein 2	Igf2bp2	FUNCTION: RNA-binding factor that recruits target transcripts to cytoplasmic protein-RNA complexes (mRNPs). This transcript 'caging' into mRNPs allows mRNA transport and transient storage. It also modulates the rate and location at which target transcripts encounter the translational apparatus and shields them from endonuclease attacks or microRNA-mediated degradation (By similarity). Binds to th…	Insulin-like growth factor 2 mRNA-binding protein 2 OS=Mus musculus OX=10090 GN=Igf2bp2 PE=1 SV=1 - [IF2B2_MOUSE]	2.2	1	1	1	592	65.5433	8.03076	1.06463	1.17721	1.28236	1.17473	0.772084	0.747573	0.960612	0.826756	1.4209	0.0194612
Q9JM90	Signal-transducing adaptor protein 1	Stap1	FUNCTION: May function as an adapter molecule downstream of KIT in the proliferation or differentiation of hematopoietic stem cells. {ECO:0000269|PubMed:10679268}.	Signal-transducing adaptor protein 1 OS=Mus musculus OX=10090 GN=Stap1 PE=1 SV=1 - [STAP1_MOUSE]	3.7	1	1	1	297	34.606	8.44092	1.0535	1.18381	1.28839	1.17523	0.825641	0.744411	0.923165	0.831072	1.41411	0.0157094
Q80YX1	Tenascin	Tnc	FUNCTION: Extracellular matrix protein implicated in guidance of migrating neurons as well as axons during development, synaptic plasticity as well as neuronal regeneration. Promotes neurite outgrowth when provided to neurons in culture. May play a role in supporting the growth of epithelial tumors. Ligand for integrins ITGA8:ITGB1, ITGA9:ITGB1, ITGAV:ITGB3 and ITGAV:ITGB6. In tumors, stimulates …	Tenascin OS=Mus musculus OX=10090 GN=Tnc PE=1 SV=1 - [TENA_MOUSE]	4.27	10	10	15	2110	231.659	4.89404	1.17849	1.13697	1.16652	1.16066	0.840015	0.855159	0.787064	0.827412	1.40276	0.000157246
Q9DCE5	p21-activated protein kinase-interacting protein 1	Pak1ip1	FUNCTION: Negatively regulates the PAK1 kinase. PAK1 is a member of the PAK kinase family, which has been shown to play a positive role in the regulation of signaling pathways involving MAPK8 and RELA. PAK1 exists as an inactive homodimer, which is activated by binding of small GTPases such as CDC42 to an N-terminal regulatory domain. PAK1IP1 also binds to the N-terminus of PAK1, and inhibits the…	p21-activated protein kinase-interacting protein 1 OS=Mus musculus OX=10090 GN=Pak1ip1 PE=1 SV=2 - [PK1IP_MOUSE]	2.36	1	1	1	382	42.0894	8.47021	1.08804	1.1879	1.22776	1.1679	0.868035	0.787209	0.87021	0.841818	1.38735	0.00279697
Q8JZR0	Long-chain-fatty-acid--CoA ligase 5	Acsl5	FUNCTION: Catalyzes the conversion of long-chain fatty acids to their active form acyl-CoAs for both synthesis of cellular lipids, and degradation via beta-oxidation (By similarity). ACSL5 may activate fatty acids from exogenous sources for the synthesis of triacylglycerol destined for intracellular storage (By similarity). It was suggested that it may also stimulate fatty acid oxidation (By simi…	Long-chain-fatty-acid--CoA ligase 5 OS=Mus musculus OX=10090 GN=Acsl5 PE=1 SV=1 - [ACSL5_MOUSE]	23.28	18	19	65	683	76.1575	7.09326	1.24655	1.14545	1.1196	1.17053	0.890719	0.839121	0.806209	0.84535	1.38467	0.00209274
Q9CXD9	Leucine-rich repeat-containing protein 17	Lrrc17	FUNCTION: Involved in bone homeostasis. Acts as a negative regulator of RANKL-induced osteoclast precursor differentiation from bone marrow precursors. {ECO:0000269|PubMed:19336404}.	Leucine-rich repeat-containing protein 17 OS=Mus musculus OX=10090 GN=Lrrc17 PE=2 SV=1 - [LRC17_MOUSE]	3.16	2	2	3	443	51.8188	8.33838	1.06322	1.30578	1.01956	1.12952	0.82353	0.870485	0.754498	0.816171	1.38393	0.0301599
Q8BWJ3	Phosphorylase b kinase regulatory subunit alpha, liver isoform	Phka2	FUNCTION: Phosphorylase b kinase catalyzes the phosphorylation of serine in certain substrates, including troponin I. The alpha chain may bind calmodulin.	Phosphorylase b kinase regulatory subunit alpha, liver isoform OS=Mus musculus OX=10090 GN=Phka2 PE=1 SV=1 - [KPB2_MOUSE]	0.57	1	1	2	1235	138.405	6.3667	1.1825	1.18538	1.12792	1.16527	0.914005	0.789829	0.825534	0.843122	1.38208	0.00146724
Q811L6	Microtubule-associated serine/threonine-protein kinase 4	Mast4		Microtubule-associated serine/threonine-protein kinase 4 OS=Mus musculus OX=10090 GN=Mast4 PE=1 SV=3 - [MAST4_MOUSE]	0.65	1	2	2	2618	283.829	8.6167	1.10719	1.16819	1.21895	1.16478	0.863552	0.875707	0.810805	0.850021	1.37029	0.0011542
P61202	COP9 signalosome complex subunit 2	Cops2	FUNCTION: Essential component of the COP9 signalosome complex (CSN), a complex involved in various cellular and developmental processes. The CSN complex is an essential regulator of the ubiquitin (Ubl) conjugation pathway by mediating the deneddylation of the cullin subunits of SCF-type E3 ligase complexes, leading to decrease the Ubl ligase activity of SCF-type complexes such as SCF, CSA or DDB2…	COP9 signalosome complex subunit 2 OS=Mus musculus OX=10090 GN=Cops2 PE=1 SV=1 - [CSN2_MOUSE]	4.29	2	2	3	443	51.5641	5.52881	1.10405	1.22992	1.10618	1.14672	0.921486	0.686034	0.905428	0.837649	1.36897	0.0233977
Q1W617	Protein Shroom4	Shroom4	FUNCTION: Probable regulator of cytoskeletal architecture that plays an important role in development. May regulate cellular and cytoskeletal architecture by modulating the spatial distribution of myosin II. {ECO:0000269|PubMed:17009331}.	Protein Shroom4 OS=Mus musculus OX=10090 GN=Shroom4 PE=1 SV=1 - [SHRM4_MOUSE]	0.75	1	1	1	1475	163.137	6.72705	1.01789	1.13506	1.32644	1.1598	0.745882	0.884788	0.921313	0.850661	1.36341	0.0417497
P63158	High mobility group protein B1	Hmgb1	FUNCTION: Multifunctional redox sensitive protein with various roles in different cellular compartments. In the nucleus is one of the major chromatin-associated non-histone proteins and acts as a DNA chaperone involved in replication, transcription, chromatin remodeling, V(D)J recombination, DNA repair and genome stability. Proposed to be an universal biosensor for nucleic acids. Promotes host in…	High mobility group protein B1 OS=Mus musculus OX=10090 GN=Hmgb1 PE=1 SV=2 - [HMGB1_MOUSE]	30.7	8	9	47	215	24.8782	5.74463	1.1354	1.01399	1.30417	1.15119	0.851576	0.800865	0.883502	0.845315	1.36184	0.0250054
P36536	GTP-binding protein SAR1a	Sar1a	FUNCTION: Involved in transport from the endoplasmic reticulum to the Golgi apparatus. Required to maintain SEC16A localization at discrete locations on the ER membrane perhaps by preventing its dissociation. SAR1A-GTP-dependent assembly of SEC16A on the ER membrane forms an organized scaffold defining endoplasmic reticulum exit sites (ERES) (By similarity). {ECO:0000250}.	GTP-binding protein SAR1a OS=Mus musculus OX=10090 GN=Sar1a PE=1 SV=1 - [SAR1A_MOUSE]	20.2	4	6	13	198	22.3565	6.93213	0.971756	1.30614	1.15584	1.14458	0.781596	0.838473	0.902377	0.840815	1.36127	0.0417585
Q8BJ03	Cytochrome c oxidase assembly protein COX15 homolog	Cox15	FUNCTION: May be involved in the biosynthesis of heme A. {ECO:0000250}.	Cytochrome c oxidase assembly protein COX15 homolog OS=Mus musculus OX=10090 GN=Cox15 PE=1 SV=1 - [COX15_MOUSE]	3.87	2	2	5	413	45.8233	9.78857	1.04923	1.19224	1.16891	1.13679	0.857174	0.7233	0.930435	0.83697	1.35822	0.0162326
Q8BHC0	Lymphatic vessel endothelial hyaluronic acid receptor 1	Lyve1	FUNCTION: Ligand-specific transporter trafficking between intracellular organelles (TGN) and the plasma membrane. Plays a role in autocrine regulation of cell growth mediated by growth regulators containing cell surface retention sequence binding (CRS). May act as a hyaluronan (HA) transporter, either mediating its uptake for catabolism within lymphatic endothelial cells themselves, or its transp…	Lymphatic vessel endothelial hyaluronic acid receptor 1 OS=Mus musculus OX=10090 GN=Lyve1 PE=1 SV=1 - [LYVE1_MOUSE]	2.83	1	1	1	318	34.5515	8.03076	1.14562	1.13656	1.16742	1.14986	0.841768	0.774964	0.940043	0.852258	1.3492	0.00365979
Q8VE11	Myotubularin-related protein 6	Mtmr6	FUNCTION: Phosphatase that acts on lipids with a phosphoinositol headgroup. Dephosphorylates phosphatidylinositol 3-phosphate (PtdIns(3)P) and phosphatidylinositol 3,5-bisphosphate. Binds with high affinity to phosphatidylinositol 3,5-bisphosphate (PtdIns(3,5)P2) but also to phosphatidylinositol 3-phosphate (PtdIns(3)P), phosphatidylinositol 4-phosphate (PtdIns(4)P), and phosphatidylinositol 5-ph…	Myotubularin-related protein 6 OS=Mus musculus OX=10090 GN=Mtmr6 PE=1 SV=1 - [MTMR6_MOUSE]	1.94	1	1	1	617	70.8878	7.82568	1.20766	1.04557	1.17989	1.14437	0.76618	0.768407	1.01448	0.849689	1.34681	0.0377813
Q91V76	Ester hydrolase C11orf54 homolog		FUNCTION: Exhibits ester hydrolase activity on the substrate p-nitrophenyl acetate. {ECO:0000250}.	Ester hydrolase C11orf54 homolog OS=Mus musculus OX=10090 PE=1 SV=1 - [CK054_MOUSE]	6.67	3	3	5	315	34.9733	6.29053	1.08951	1.16608	1.16779	1.14113	0.793821	0.799218	0.950582	0.847874	1.34587	0.00698172
Q64008	Ras-related protein Rab-34	Rab34	FUNCTION: Transport protein involved in the redistribution of lysosomes to the peri-Golgi region (PubMed:12475955). Plays a role in the maturation of phagosomes that engulf pathogens, such as S.aureus and M.tuberculosis (By similarity). Plays a role in the fusion of phagosomes with lysosomes (By similarity). Acts also as a positive regulator of hedgehog signaling and regulates ciliary function (P…	Ras-related protein Rab-34 OS=Mus musculus OX=10090 GN=Rab34 PE=1 SV=2 - [RAB34_MOUSE]	8.11	2	2	2	259	29.0821	8.26514	1.03489	1.22119	1.1243	1.12679	0.878651	0.826022	0.807633	0.837435	1.34553	0.00748138
P30993	C5a anaphylatoxin chemotactic receptor 1	C5ar1	FUNCTION: Receptor for the chemotactic and inflammatory peptide anaphylatoxin C5a. The ligand interacts with at least two sites on the receptor: a high-affinity site on the extracellular N-terminus, and a second site in the transmembrane region which activates downstream signaling events. Receptor activation stimulates chemotaxis, granule enzyme release, intracellular calcium release and superoxi…	C5a anaphylatoxin chemotactic receptor 1 OS=Mus musculus OX=10090 GN=C5ar1 PE=1 SV=2 - [C5AR1_MOUSE]	2.85	1	1	1	351	38.9976	8.79248	1.16057	1.15259	1.1327	1.14862	0.795775	0.85612	0.90954	0.853812	1.34528	0.000961549
Q91WC3	Long-chain-fatty-acid--CoA ligase 6	Acsl6	FUNCTION: Catalyzes the conversion of long-chain fatty acids to their active form acyl-CoA for both synthesis of cellular lipids, and degradation via beta-oxidation (By similarity). Plays an important role in fatty acid metabolism in brain and the acyl-CoAs produced may be utilized exclusively for the synthesis of the brain lipid (By similarity). {ECO:0000250, ECO:0000250|UniProtKB:P33124}.	Long-chain-fatty-acid--CoA ligase 6 OS=Mus musculus OX=10090 GN=Acsl6 PE=1 SV=1 - [ACSL6_MOUSE]	3.59	1	2	6	697	77.9672	7.34229	1.09194	1.21811	1.14508	1.15171	0.981597	0.722645	0.872715	0.858986	1.34078	0.0247705
Q7TPM3	E3 ubiquitin-protein ligase TRIM17	Trim17	FUNCTION: May function as a ubiquitin E3 ligase. {ECO:0000250|UniProtKB:Q9Y577}.	E3 ubiquitin-protein ligase TRIM17 OS=Mus musculus OX=10090 GN=Trim17 PE=2 SV=1 - [TRI17_MOUSE]	1.26	1	1	1	477	54.8278	7.35693	1.17392	1.18829	1.09791	1.15337	1.04356	0.733325	0.804078	0.860322	1.34063	0.0402869
P70122	Ribosome maturation protein SBDS	Sbds	FUNCTION: Required for the assembly of mature ribosomes and ribosome biogenesis. Together with EFL1, triggers the GTP-dependent release of EIF6 from 60S pre-ribosomes in the cytoplasm, thereby activating ribosomes for translation competence by allowing 80S ribosome assembly and facilitating EIF6 recycling to the nucleus, where it is required for 60S rRNA processing and nuclear export. Required fo…	Ribosome maturation protein SBDS OS=Mus musculus OX=10090 GN=Sbds PE=1 SV=4 - [SBDS_MOUSE]	6.4	3	3	3	250	28.7623	8.76318	1.08116	1.12232	1.25412	1.15253	0.751968	0.890436	0.937187	0.859864	1.34037	0.0184852
Q8CHG3	GRIP and coiled-coil domain-containing protein 2	Gcc2	FUNCTION: Golgin which probably tethers transport vesicles to the trans-Golgi network (TGN) and regulates vesicular transport between the endosomes and the Golgi. As a RAB9A effector it is involved in recycling of the mannose 6-phosphate receptor from the late endosomes to the TGN. May also play a role in transport between the recycling endosomes and the Golgi. Required for maintenance of the Gol…	GRIP and coiled-coil domain-containing protein 2 OS=Mus musculus OX=10090 GN=Gcc2 PE=1 SV=2 - [GCC2_MOUSE]	0.36	1	1	1	1679	194.325	5.12256	1.1859	1.14049	1.10854	1.14498	0.783895	0.897406	0.892162	0.857821	1.33475	0.00267533
Q80X95	Ras-related GTP-binding protein A	Rraga	FUNCTION: Guanine nucleotide-binding protein that plays a crucial role in the cellular response to amino acid availability through regulation of the mTORC1 signaling cascade. Forms heterodimeric Rag complexes with RRAGC or RRAGD and cycles between an inactive GDP-bound and an active GTP-bound form. In its active form participates in the relocalization of mTORC1 to the lysosomes and its subsequent…	Ras-related GTP-binding protein A OS=Mus musculus OX=10090 GN=Rraga PE=1 SV=1 - [RRAGA_MOUSE]	6.39	2	2	3	313	36.5426	7.72314	1.05545	1.24152	1.17362	1.15687	0.871177	0.780928	0.959843	0.87065	1.32874	0.0188281
Q8R3F5	Malonyl-CoA-acyl carrier protein transacylase, mitochondrial	Mcat	FUNCTION: Catalyzes the transfer of a malonyl moiety from malonyl-CoA to the free thiol group of the phosphopantetheine arm of the mitochondrial ACP protein (NDUFAB1). This suggests the existence of the biosynthesis of fatty acids in mitochondria. {ECO:0000250|UniProtKB:Q8IVS2}.	Malonyl-CoA-acyl carrier protein transacylase, mitochondrial OS=Mus musculus OX=10090 GN=Mcat PE=1 SV=3 - [FABD_MOUSE]	3.94	1	1	2	381	41.9011	8.104	1.10786	1.12418	1.17254	1.13486	0.862191	0.791493	0.916596	0.85676	1.32459	0.00248751
Q99LJ6	Glutathione peroxidase 7	Gpx7	FUNCTION: It protects esophageal epithelia from hydrogen peroxide-induced oxidative stress. It suppresses acidic bile acid-induced reactive oxigen species (ROS) and protects against oxidative DNA damage and double-strand breaks (By similarity). {ECO:0000250}.	Glutathione peroxidase 7 OS=Mus musculus OX=10090 GN=Gpx7 PE=1 SV=1 - [GPX7_MOUSE]	7.53	2	2	2	186	21.0477	8.26514	1.03337	1.20801	1.17126	1.13755	0.785372	0.81498	0.978804	0.859719	1.32316	0.0257964
O70503	Very-long-chain 3-oxoacyl-CoA reductase	Hsd17b12	FUNCTION: Catalyzes the second of the four reactions of the long-chain fatty acids elongation cycle. This endoplasmic reticulum-bound enzymatic process, allows the addition of two carbons to the chain of long- and very long-chain fatty acids/VLCFAs per cycle. This enzyme has a 3-ketoacyl-CoA reductase activity, reducing 3-ketoacyl-CoA to 3-hydroxyacyl-CoA, within each cycle of fatty acid elongati…	Very-long-chain 3-oxoacyl-CoA reductase OS=Mus musculus OX=10090 GN=Hsd17b12 PE=1 SV=1 - [DHB12_MOUSE]	18.91	9	9	42	312	34.7194	9.5249	1.22311	1.12228	1.09198	1.14579	1.00428	0.799895	0.794605	0.866261	1.32269	0.0246328
P12382	ATP-dependent 6-phosphofructokinase, liver type	Pfkl	FUNCTION: Catalyzes the phosphorylation of D-fructose 6-phosphate to fructose 1,6-bisphosphate by ATP, the first committing step of glycolysis (By similarity). Negatively regulates the phagocyte oxidative burst in response to bacterial infection by controlling cellular NADPH biosynthesis and NADPH oxidase-derived reactive oxygen species. Upon macrophage activation, drives the metabolic switch tow…	ATP-dependent 6-phosphofructokinase, liver type OS=Mus musculus OX=10090 GN=Pfkl PE=1 SV=4 - [PFKAL_MOUSE]	12.18	5	10	30	780	85.3054	7.1665	1.07711	1.15196	1.1685	1.13253	0.942208	0.817741	0.815276	0.858408	1.31933	0.00557259
Q61704	Inter-alpha-trypsin inhibitor heavy chain H3	Itih3	FUNCTION: May act as a carrier of hyaluronan in serum or as a binding protein between hyaluronan and other matrix protein, including those on cell surfaces in tissues to regulate the localization, synthesis and degradation of hyaluronan which are essential to cells undergoing biological processes. {ECO:0000250}.	Inter-alpha-trypsin inhibitor heavy chain H3 OS=Mus musculus OX=10090 GN=Itih3 PE=1 SV=3 - [ITIH3_MOUSE]	0.79	1	1	1	889	99.2957	6.04932	1.19816	1.09379	1.10748	1.13314	0.756276	0.807077	1.01576	0.859705	1.31806	0.0334118
P06797	Cathepsin L1	Ctsl	FUNCTION: Thiol protease important for the overall degradation of proteins in lysosomes (Probable). Involved in the solubilization of cross-linked TG/thyroglobulin and in the subsequent release of thyroid hormone thyroxine (T4) by limited proteolysis of TG/thyroglobulin in the thyroid follicle lumen (PubMed:12782676). {ECO:0000269|PubMed:12782676, ECO:0000305}.	Cathepsin L1 OS=Mus musculus OX=10090 GN=Ctsl PE=1 SV=2 - [CATL1_MOUSE]	10.18	2	2	4	334	37.523	6.82959	1.01241	1.11683	1.28584	1.13836	0.822673	0.844924	0.929069	0.865556	1.31518	0.0337863
Q80WG5	Volume-regulated anion channel subunit LRRC8A	Lrrc8a	FUNCTION: Essential component of the volume-regulated anion channel (VRAC, also named VSOAC channel), an anion channel required to maintain a constant cell volume in response to extracellular or intracellular osmotic changes (PubMed:29769723). The VRAC channel conducts iodide better than chloride and can also conduct organic osmolytes like taurine (By similarity). Mediates efflux of amino acids, …	Volume-regulated anion channel subunit LRRC8A OS=Mus musculus OX=10090 GN=Lrrc8a PE=1 SV=1 - [LRC8A_MOUSE]	1.11	1	1	1	810	94.0596	7.94287	1.07553	1.18042	1.14754	1.1345	0.82743	0.802947	0.973465	0.867948	1.3071	0.0123682
Q9CQV4	Reticulophagy regulator 3	Retreg3	FUNCTION: Mediates NRF1-enhanced neurite outgrowth. {ECO:0000250|UniProtKB:Q86VR2}.	Reticulophagy regulator 3 OS=Mus musculus OX=10090 GN=Retreg3 PE=1 SV=1 - [RETR3_MOUSE]	1.93	1	1	1	466	51.6049	4.97021	1.08882	1.1329	1.17911	1.13361	0.861001	0.733727	1.00786	0.86753	1.30671	0.0331824
Q8BGR6	ADP-ribosylation factor-like protein 15	Arl15		ADP-ribosylation factor-like protein 15 OS=Mus musculus OX=10090 GN=Arl15 PE=1 SV=1 - [ARL15_MOUSE]	4.41	1	1	1	204	22.8905	5.2876	1.01089	1.1208	1.29032	1.14067	0.825044	0.870141	0.923915	0.873033	1.30656	0.0359915
P11276	Fibronectin	Fn1	FUNCTION: Fibronectins bind cell surfaces and various compounds including collagen, fibrin, heparin, DNA, and actin. Fibronectins are involved in cell adhesion, cell motility, opsonization, wound healing, and maintenance of cell shape healing, and maintenance of cell shape. Involved in osteoblast compaction through the fibronectin fibrillogenesis cell-mediated matrix assembly process, essential f…	Fibronectin OS=Mus musculus OX=10090 GN=Fn1 PE=1 SV=4 - [FINC_MOUSE]	20.19	41	41	97	2477	272.368	5.59229	1.1247	1.09697	1.20316	1.14161	0.888129	0.84346	0.893631	0.875073	1.30459	0.00169268
P70460	Vasodilator-stimulated phosphoprotein	Vasp	FUNCTION: Ena/VASP proteins are actin-associated proteins involved in a range of processes dependent on cytoskeleton remodeling and cell polarity such as axon guidance, lamellipodial and filopodial dynamics, platelet activation and cell migration. VASP promotes actin filament elongation. It protects the barbed end of growing actin filaments against capping and increases the rate of actin polymeri…	Vasodilator-stimulated phosphoprotein OS=Mus musculus OX=10090 GN=Vasp PE=1 SV=4 - [VASP_MOUSE]	11.47	4	4	4	375	39.6419	8.52881	0.959357	1.18263	1.20187	1.11462	0.895431	0.8175	0.851283	0.854738	1.30405	0.0326798
P06339	H-2 class I histocompatibility antigen, D-37 alpha chain	H2-T23	FUNCTION: Involved in the presentation of foreign antigens to the immune system.	H-2 class I histocompatibility antigen, D-37 alpha chain OS=Mus musculus OX=10090 GN=H2-T23 PE=1 SV=1 - [HA15_MOUSE]	7	1	3	5	357	40.8494	6.354	1.18329	1.00165	1.24407	1.143	0.971142	0.862256	0.800414	0.877938	1.30192	0.0398437
Q65Z40	Wings apart-like protein homolog	Wapl	FUNCTION: Regulator of sister chromatid cohesion in mitosis which negatively regulates cohesin association with chromatin. Involved in both sister chromatid cohesion during interphase and sister-chromatid resolution during early stages of mitosis. Couples DNA replication to sister chromatid cohesion. Cohesion ensures that chromosome partitioning is accurate in both meiotic and mitotic cells and p…	Wings apart-like protein homolog OS=Mus musculus OX=10090 GN=Wapl PE=1 SV=2 - [WAPL_MOUSE]	0.58	1	1	1	1200	133.986	5.41455	1.10985	1.17652	1.09421	1.12686	0.831147	0.734604	1.03809	0.867948	1.2983	0.0496305
P10126	Elongation factor 1-alpha 1	Eef1a1	FUNCTION: This protein promotes the GTP-dependent binding of aminoacyl-tRNA to the A-site of ribosomes during protein biosynthesis. With PARP1 and TXK, forms a complex that acts as a T helper 1 (Th1) cell-specific transcription factor and binds the promoter of IFN-gamma to directly regulate its transcription, and is thus involved importantly in Th1 cytokine production. {ECO:0000250|UniProtKB:P681…	Elongation factor 1-alpha 1 OS=Mus musculus OX=10090 GN=Eef1a1 PE=1 SV=3 - [EF1A1_MOUSE]	32.68	12	24	91	462	50.0821	9.01221	1.03399	1.24277	1.15666	1.14447	0.936142	0.752449	0.95599	0.881527	1.29828	0.0413716
P54823	Probable ATP-dependent RNA helicase DDX6	Ddx6	FUNCTION: Essential for the formation of P-bodies, cytosolic membrane-less ribonucleoprotein granules involved in RNA metabolism through the coordinated storage of mRNAs encoding regulatory functions (By similarity). In the process of mRNA degradation, plays a role in mRNA decapping (By similarity). Blocks autophagy in nutrient-rich conditions by repressing the expression of ATG-related genes thr…	Probable ATP-dependent RNA helicase DDX6 OS=Mus musculus OX=10090 GN=Ddx6 PE=1 SV=1 - [DDX6_MOUSE]	8.49	5	5	9	483	54.1573	8.66064	1.02395	1.13328	1.15804	1.10509	0.883397	0.849311	0.825589	0.852766	1.29589	0.00476449
Q8BUE4	Apoptosis-inducing factor 2	Aifm2	FUNCTION: A NAD(P)H-dependent oxidoreductase involved in cellular oxidative stress response. At the plasma membrane, catalyzes reduction of coenzyme Q/ubiquinone-10 to ubiquinol-10, a lipophilic radical-trapping antioxidant that prevents lipid oxidative damage and consequently ferroptosis. Cooperates with GPX4 to suppress phospholipid peroxidation and ferroptosis. This anti-ferroptotic function i…	Apoptosis-inducing factor 2 OS=Mus musculus OX=10090 GN=Aifm2 PE=1 SV=1 - [AIFM2_MOUSE]	13.14	6	6	19	373	40.6091	8.98291	1.07975	1.15407	1.13441	1.12274	0.809865	0.781459	1.01078	0.867368	1.29443	0.0277459
O35143	ATPase inhibitor, mitochondrial	ATP5IF1	FUNCTION: Endogenous F(1)F(o)-ATPase inhibitor limiting ATP depletion when the mitochondrial membrane potential falls below a threshold and the F(1)F(o)-ATP synthase starts hydrolyzing ATP to pump protons out of the mitochondrial matrix. Required to avoid the consumption of cellular ATP when the F(1)F(o)-ATP synthase enzyme acts as an ATP hydrolase (By similarity). Indirectly acts as a regulator …	ATPase inhibitor, mitochondrial OS=Mus musculus OX=10090 GN=ATP5IF1 PE=1 SV=2 - [ATIF1_MOUSE]	16.98	3	3	3	106	12.1513	9.64209	1.08036	1.12102	1.20212	1.1345	0.931363	0.785946	0.914304	0.877204	1.29331	0.0115027
Q9Z0V8	Mitochondrial import inner membrane translocase subunit Tim17-A	Timm17a	FUNCTION: Essential component of the TIM23 complex, a complex that mediates the translocation of transit peptide-containing proteins across the mitochondrial inner membrane.	Mitochondrial import inner membrane translocase subunit Tim17-A OS=Mus musculus OX=10090 GN=Timm17a PE=1 SV=1 - [TI17A_MOUSE]	9.36	2	2	3	171	18.1	7.89893	1.03599	1.149	1.24217	1.14239	0.901174	0.823328	0.926413	0.883638	1.29282	0.0182953
Q9CWX9	Probable ATP-dependent RNA helicase DDX47	Ddx47	FUNCTION: Involved in apoptosis. May have a role in rRNA processing and mRNA splicing. Associates with pre-rRNA precursors (By similarity). {ECO:0000250}.	Probable ATP-dependent RNA helicase DDX47 OS=Mus musculus OX=10090 GN=Ddx47 PE=2 SV=2 - [DDX47_MOUSE]	4.18	2	2	2	455	50.6067	9.1001	1.01013	1.12693	1.24476	1.12727	0.803264	0.823309	0.991106	0.87256	1.29192	0.047625
O35344	Importin subunit alpha-4	Kpna3	FUNCTION: Functions in nuclear protein import as an adapter protein for nuclear receptor KPNB1. Binds specifically and directly to substrates containing either a simple or bipartite NLS motif. Docking of the importin/substrate complex to the nuclear pore complex (NPC) is mediated by KPNB1 through binding to nucleoporin FxFG repeats and the complex is subsequently translocated through the pore by …	Importin subunit alpha-4 OS=Mus musculus OX=10090 GN=Kpna3 PE=1 SV=1 - [IMA4_MOUSE]	5.95	2	3	3	521	57.7368	4.94482	1.0064	1.17804	1.20876	1.13107	0.802528	0.881463	0.950243	0.878078	1.28812	0.0292098
O54950	5'-AMP-activated protein kinase subunit gamma-1	Prkag1	FUNCTION: AMP/ATP-binding subunit of AMP-activated protein kinase (AMPK), an energy sensor protein kinase that plays a key role in regulating cellular energy metabolism. In response to reduction of intracellular ATP levels, AMPK activates energy-producing pathways and inhibits energy-consuming processes: inhibits protein, carbohydrate and lipid biosynthesis, as well as cell growth and proliferati…	5'-AMP-activated protein kinase subunit gamma-1 OS=Mus musculus OX=10090 GN=Prkag1 PE=1 SV=2 - [AAKG1_MOUSE]	9.39	3	3	5	330	37.4968	7.13721	1.09192	1.20395	1.05509	1.11699	0.937247	0.754348	0.91908	0.870225	1.28356	0.0282612
Q99P65	Equilibrative nucleoside transporter 3	Slc29a3	FUNCTION: Mediates both influx and efflux of nucleosides across the membrane (equilibrative transporter). Mediates transport of adenine, adenosine and uridine (By similarity). {ECO:0000250}.	Equilibrative nucleoside transporter 3 OS=Mus musculus OX=10090 GN=Slc29a3 PE=1 SV=1 - [S29A3_MOUSE]	3.37	1	1	1	475	51.6857	7.60596	1.06382	1.20039	1.13609	1.13343	0.888163	0.932442	0.829147	0.883251	1.28325	0.00721455
O09111	NADH dehydrogenase [ubiquinone] 1 beta subcomplex subunit 11, mitochondrial	Ndufb11	FUNCTION: Accessory subunit of the mitochondrial membrane respiratory chain NADH dehydrogenase (Complex I), that is believed not to be involved in catalysis. Complex I functions in the transfer of electrons from NADH to the respiratory chain. The immediate electron acceptor for the enzyme is believed to be ubiquinone. {ECO:0000250|UniProtKB:Q9NX14}.	NADH dehydrogenase [ubiquinone] 1 beta subcomplex subunit 11, mitochondrial OS=Mus musculus OX=10090 GN=Ndufb11 PE=1 SV=2 - [NDUBB_MOUSE]	37.75	6	6	24	151	17.4326	5.22412	1.02954	1.13391	1.18334	1.1156	0.908786	0.819197	0.891274	0.873086	1.27776	0.0102028
Q9CPV3	39S ribosomal protein L42, mitochondrial	Mrpl42		39S ribosomal protein L42, mitochondrial OS=Mus musculus OX=10090 GN=Mrpl42 PE=1 SV=1 - [RM42_MOUSE]	9.15	1	1	2	142	16.4824	9.18799	1.03927	1.19829	1.13753	1.12503	0.873636	0.814903	0.954446	0.880995	1.277	0.0165684
Q8VCW8	Medium-chain acyl-CoA ligase ACSF2, mitochondrial	Acsf2	FUNCTION: Acyl-CoA synthases catalyze the initial reaction in fatty acid metabolism, by forming a thioester with CoA. Has some preference toward medium-chain substrates. Plays a role in adipocyte differentiation. {ECO:0000250|UniProtKB:Q96CM8}.	Medium-chain acyl-CoA ligase ACSF2, mitochondrial OS=Mus musculus OX=10090 GN=Acsf2 PE=1 SV=1 - [ACSF2_MOUSE]	24.72	20	20	70	615	67.907	8.17725	1.08054	1.21805	1.08701	1.12853	0.94485	0.793367	0.920634	0.886283	1.27333	0.0202653
Q9D0F9	Phosphoglucomutase-1	Pgm1	FUNCTION: This enzyme participates in both the breakdown and synthesis of glucose. {ECO:0000250}.	Phosphoglucomutase-1 OS=Mus musculus OX=10090 GN=Pgm1 PE=1 SV=4 - [PGM1_MOUSE]	21.71	11	11	24	562	61.3796	6.56592	1.09814	1.18696	1.0192	1.10143	0.869343	0.805137	0.924332	0.866271	1.27146	0.0167382
P53986	Monocarboxylate transporter 1	Slc16a1	FUNCTION: Proton-coupled monocarboxylate transporter. Catalyzes the rapid transport across the plasma membrane of many monocarboxylates such as lactate, pyruvate, branched-chain oxo acids derived from leucine, valine and isoleucine, and the ketone bodies acetoacetate, beta-hydroxybutyrate and acetate. Depending on the tissue and on cicumstances, mediates the import or export of lactic acid and ke…	Monocarboxylate transporter 1 OS=Mus musculus OX=10090 GN=Slc16a1 PE=1 SV=1 - [MOT1_MOUSE]	15.21	10	10	31	493	53.2324	7.47412	1.0938	1.09685	1.17113	1.12059	0.829986	0.897866	0.916243	0.881365	1.27143	0.00278306
Q8BGQ1	Spermatogenesis-defective protein 39 homolog	Vipas39	FUNCTION: Proposed to be involved in endosomal maturation implicating in part VPS33B. In epithelial cells, the VPS33B:VIPAS39 complex may play a role in the apical RAB11A-dependent recycling pathway and in the maintenance of the apical-basolateral polarity (PubMed:20190753). May play a role in lysosomal trafficking, probably via association with the core HOPS complex in a discrete population of e…	Spermatogenesis-defective protein 39 homolog OS=Mus musculus OX=10090 GN=Vipas39 PE=1 SV=1 - [SPE39_MOUSE]	2.04	1	1	1	491	56.5901	7.1665	1.01467	1.25039	1.11433	1.12646	0.887364	0.894141	0.879722	0.887076	1.26986	0.0249485
Q9D2R0	Acetoacetyl-CoA synthetase	Aacs	FUNCTION: Activates acetoacetate to acetoacetyl-CoA. May be involved in utilizing ketone body for the fatty acid-synthesis during adipose tissue development (By similarity). {ECO:0000250}.	Acetoacetyl-CoA synthetase OS=Mus musculus OX=10090 GN=Aacs PE=1 SV=1 - [AACS_MOUSE]	7.44	6	6	11	672	75.1521	6.7124	1.21416	1.10843	0.995352	1.10598	0.92459	0.865244	0.827466	0.872433	1.2677	0.0279311
Q9CXR1	Dehydrogenase/reductase SDR family member 7	Dhrs7		Dehydrogenase/reductase SDR family member 7 OS=Mus musculus OX=10090 GN=Dhrs7 PE=1 SV=2 - [DHRS7_MOUSE]	21.6	8	8	25	338	38.143	8.32373	1.11864	1.1203	1.08293	1.10729	1.01481	0.764624	0.841493	0.873643	1.26744	0.0356705
Q8K3K7	1-acyl-sn-glycerol-3-phosphate acyltransferase beta	Agpat2	FUNCTION: Converts 1-acyl-sn-glycerol-3-phosphate (lysophosphatidic acid or LPA) into 1,2-diacyl-sn-glycerol-3-phosphate (phosphatidic acid or PA) by incorporating an acyl moiety at the sn-2 position of the glycerol backbone. {ECO:0000269|PubMed:15367102}.	1-acyl-sn-glycerol-3-phosphate acyltransferase beta OS=Mus musculus OX=10090 GN=Agpat2 PE=1 SV=1 - [PLCB_MOUSE]	34.53	8	8	26	278	30.9902	8.88037	1.09842	1.10397	1.14069	1.11436	0.940346	0.772241	0.929706	0.880764	1.26522	0.0139676
Q924N4	Solute carrier family 12 member 6	Slc12a6	FUNCTION: Mediates electroneutral potassium-chloride cotransport. May be activated by cell swelling. May contribute to cell volume homeostasis in single cells. {ECO:0000269|PubMed:10347194}.	Solute carrier family 12 member 6 OS=Mus musculus OX=10090 GN=Slc12a6 PE=1 SV=2 - [S12A6_MOUSE]	3.22	1	4	5	1150	127.444	7.03467	1.1661	1.18366	1.0099	1.11989	0.812225	0.975948	0.870216	0.88613	1.2638	0.0330009
Q922Z0	D-aspartate oxidase	Ddo	FUNCTION: Selectively catalyzes the oxidative deamination of D-aspartate and its N-methylated derivative, N-methyl D-aspartate. {ECO:0000250}.	D-aspartate oxidase OS=Mus musculus OX=10090 GN=Ddo PE=1 SV=1 - [OXDD_MOUSE]	2.35	1	1	1	341	37.5224	8.52881	1.07949	1.21229	1.08049	1.12409	0.923204	0.892623	0.85369	0.889839	1.26325	0.0084461
Q14DH7	Acyl-CoA synthetase short-chain family member 3, mitochondrial	Acss3	FUNCTION: Catalyzes the synthesis of acetyl-CoA from short-chain fatty acids (By similarity). Propionate is the preferred substrate but can also utilize acetate and butyrate with a much lower affinity (By similarity). {ECO:0000250|UniProtKB:A0A0G2K047}.	Acyl-CoA synthetase short-chain family member 3, mitochondrial OS=Mus musculus OX=10090 GN=Acss3 PE=1 SV=2 - [ACSS3_MOUSE]	15.84	13	13	34	682	74.4705	8.63135	1.09293	1.15347	1.10219	1.11619	0.837131	0.935689	0.878204	0.883675	1.26313	0.00245152
Q00898	Alpha-1-antitrypsin 1-5	Serpina1e	FUNCTION: Does not inhibit elastase or chymotrypsin. No target protease has been identified to date.	Alpha-1-antitrypsin 1-5 OS=Mus musculus OX=10090 GN=Serpina1e PE=1 SV=1 - [A1AT5_MOUSE]	15.01	2	8	20	413	45.8625	5.73193	1.03384	1.23356	1.05424	1.10721	0.848512	0.848858	0.937043	0.878138	1.26086	0.0306505
Q9JJF9	Signal peptide peptidase-like 2A	Sppl2a	FUNCTION: Intramembrane-cleaving aspartic protease (I-CLiP) that cleaves type II membrane signal peptides in the hydrophobic plane of the membrane. Functions in FASLG, ITM2B and TNF processing. Catalyzes the intramembrane cleavage of the anchored fragment of shed TNF-alpha (TNF), which promotes the release of the intracellular domain (ICD) for signaling to the nucleus. Also responsible for the in…	Signal peptide peptidase-like 2A OS=Mus musculus OX=10090 GN=Sppl2a PE=1 SV=2 - [SPP2A_MOUSE]	1.91	1	1	1	523	58.09	7.06396	1.05788	1.16518	1.12275	1.11527	0.823049	0.819136	1.01603	0.88607	1.25867	0.0335546
Q9CS72	Filamin-A-interacting protein 1	Filip1	FUNCTION: By acting through a filamin-A/F-actin axis, it controls the start of neocortical cell migration from the ventricular zone. May be able to induce the degradation of filamin-A. {ECO:0000250|UniProtKB:Q8K4T4}.	Filamin-A-interacting protein 1 OS=Mus musculus OX=10090 GN=Filip1 PE=1 SV=2 - [FLIP1_MOUSE]	1.65	2	2	2	1211	137.513	8.19189	1.15369	1.17863	1.02998	1.12077	0.953126	0.871603	0.847725	0.890818	1.25813	0.0147338
Q9QXG4	Acetyl-coenzyme A synthetase, cytoplasmic	Acss2	FUNCTION: Catalyzes the synthesis of acetyl-CoA from short-chain fatty acids (PubMed:11150295, PubMed:16790548). Acetate is the preferred substrate but can also utilize propionate with a much lower affinity (PubMed:11150295). {ECO:0000269|PubMed:11150295, ECO:0000269|PubMed:16790548}.	Acetyl-coenzyme A synthetase, cytoplasmic OS=Mus musculus OX=10090 GN=Acss2 PE=1 SV=2 - [ACSA_MOUSE]	2.57	2	2	9	701	78.8112	6.63916	0.974925	1.1575	1.11908	1.08384	0.793915	0.872468	0.921256	0.862546	1.25655	0.029601
P28063	Proteasome subunit beta type-8	Psmb8	FUNCTION: The proteasome is a multicatalytic proteinase complex which is characterized by its ability to cleave peptides with Arg, Phe, Tyr, Leu, and Glu adjacent to the leaving group at neutral or slightly basic pH. The proteasome has an ATP-dependent proteolytic activity. This subunit is involved in antigen processing to generate class I binding peptides. May participate in the inflammatory res…	Proteasome subunit beta type-8 OS=Mus musculus OX=10090 GN=Psmb8 PE=1 SV=2 - [PSB8_MOUSE]	15.94	4	4	8	276	30.2406	6.68311	1.10744	1.14276	1.12423	1.12481	0.992443	0.768109	0.925307	0.895286	1.25637	0.0269582
Q5RKZ7	Molybdenum cofactor biosynthesis protein 1	Mocs1	FUNCTION: Isoform Mocs1a and isoform Mocs1b probably form a complex that catalyzes the conversion of 5'-GTP to cyclic pyranopterin monophosphate (cPMP). Mocs1a catalyzes the cyclization of GTP to (8S)-3',8-cyclo-7,8-dihydroguanosine 5'-triphosphate and Mocs1b catalyzes the subsequent conversion of (8S)-3',8-cyclo-7,8-dihydroguanosine 5'-triphosphate to cPMP. {ECO:0000250|UniProtKB:Q9NZB8}.	Molybdenum cofactor biosynthesis protein 1 OS=Mus musculus OX=10090 GN=Mocs1 PE=1 SV=2 - [MOCS1_MOUSE]	4.09	3	3	5	636	69.8144	9.14404	1.06463	1.13562	1.05874	1.08633	0.80805	0.870319	0.922334	0.866901	1.25312	0.00600728
P67984	60S ribosomal protein L22	Rpl22		60S ribosomal protein L22 OS=Mus musculus OX=10090 GN=Rpl22 PE=1 SV=2 - [RL22_MOUSE]	39.84	6	6	13	128	14.7498	9.18799	1.15257	1.09834	1.08865	1.11319	0.921639	0.823955	0.921182	0.888925	1.25228	0.0041607
Q99KF1	Transmembrane emp24 domain-containing protein 9	Tmed9	FUNCTION: Appears to be involved in vesicular protein trafficking, mainly in the early secretory pathway. In COPI vesicle-mediated retrograde transport involved in the coatomer recruitment to membranes of the early secretory pathway. Increases coatomer-dependent activity of ARFGAP2. Thought to play a crucial role in the specific retention of p24 complexes in cis-Golgi membranes; specifically cont…	Transmembrane emp24 domain-containing protein 9 OS=Mus musculus OX=10090 GN=Tmed9 PE=1 SV=2 - [TMED9_MOUSE]	19.15	6	8	21	235	27.1101	8.41162	1.08285	1.13537	1.15452	1.12425	0.864911	0.790289	1.03839	0.897865	1.25213	0.0416682
Q9CY73	39S ribosomal protein L44, mitochondrial	Mrpl44	FUNCTION: Component of the 39S subunit of mitochondrial ribosome. May have a function in the assembly/stability of nascent mitochondrial polypeptides exiting the ribosome. {ECO:0000250|UniProtKB:Q9H9J2}.	39S ribosomal protein L44, mitochondrial OS=Mus musculus OX=10090 GN=Mrpl44 PE=1 SV=3 - [RM44_MOUSE]	4.5	2	2	2	333	37.5037	8.51416	1.04009	1.19499	1.11103	1.11537	0.971949	0.798169	0.902455	0.890858	1.25202	0.0291951
Q8BHJ6	Serine incorporator 5	Serinc5	FUNCTION: Restriction factor required to restrict infectivity of gammaretroviruses: acts by inhibiting early step of viral infection and impairing the ability of the viral particle to translocate its content to the cytoplasm (By similarity). Enhances the incorporation of serine into phosphatidylserine and sphingolipids. May play a role in providing serine molecules for the formation of myelin gly…	Serine incorporator 5 OS=Mus musculus OX=10090 GN=Serinc5 PE=2 SV=1 - [SERC5_MOUSE]	2.17	1	1	1	461	51.7954	8.07471	0.985431	1.25439	1.12053	1.12011	0.912114	0.886468	0.887353	0.895312	1.25109	0.0450766
P70699	Lysosomal alpha-glucosidase	Gaa	FUNCTION: Essential for the degradation of glycogen in lysosomes. Has highest activity on alpha-1,4-linked glycosidic linkages, but can also hydrolyze alpha-1,6-linked glucans. {ECO:0000250|UniProtKB:P10253}.	Lysosomal alpha-glucosidase OS=Mus musculus OX=10090 GN=Gaa PE=1 SV=2 - [LYAG_MOUSE]	3.15	3	3	3	953	106.18	5.8335	1.02335	1.18482	1.05918	1.08912	0.977244	0.781949	0.858187	0.87246	1.24833	0.0446293
Q3U4G3	Xyloside xylosyltransferase 1	Xxylt1	FUNCTION: Alpha-1,3-xylosyltransferase, which elongates the O-linked xylose-glucose disaccharide attached to EGF-like repeats in the extracellular domain of target proteins by catalyzing the addition of the second xylose. Known targets include Notch proteins and coagulation factors, such as F9. {ECO:0000269|PubMed:26414444}.	Xyloside xylosyltransferase 1 OS=Mus musculus OX=10090 GN=Xxylt1 PE=1 SV=2 - [XXLT1_MOUSE]	2.55	1	1	2	392	43.8103	7.78174	1.07716	1.13585	1.11438	1.10913	0.878956	0.766563	1.02161	0.889043	1.24756	0.0439002
Q8C7H1	Methylmalonic aciduria type A homolog, mitochondrial	Mmaa	FUNCTION: GTPase, binds and hydrolyzes GTP. Involved in intracellular vitamin B12 metabolism, mediates the transport of cobalamin (Cbl) into mitochondria for the final steps of adenosylcobalamin (AdoCbl) synthesis. Functions as a G-protein chaperone that assists AdoCbl cofactor delivery from MMAB to the methylmalonyl-CoA mutase (MMUT) and reactivation of the enzyme during catalysis. {ECO:0000250|…	Methylmalonic aciduria type A homolog, mitochondrial OS=Mus musculus OX=10090 GN=Mmaa PE=1 SV=1 - [MMAA_MOUSE]	19.76	7	7	17	415	45.9032	9.31982	1.12464	1.1078	1.14368	1.12537	0.992729	0.898159	0.815401	0.902096	1.24751	0.0129299
Q80VW7	Microtubule organization protein AKNA	Akna	FUNCTION: Centrosomal protein that plays a key role in cell delamination by regulating microtubule organization (PubMed:30787442). Required for the delamination and retention of neural stem cells from the subventricular zone during neurogenesis (PubMed:30787442). Also regulates the epithelial-to-mesenchymal transition in other epithelial cells (PubMed:30787442). Acts by increasing centrosomal mic…	Microtubule organization protein AKNA OS=Mus musculus OX=10090 GN=Akna PE=1 SV=1 - [AKNA_MOUSE]	0.5	1	1	2	1404	153.03	6.18896	1.1214	1.12706	1.10742	1.11863	1.00237	0.827669	0.8615	0.897178	1.24683	0.0146685
O54940	BCL2/adenovirus E1B 19 kDa protein-interacting protein 2	Bnip2	FUNCTION: Implicated in the suppression of cell death. Interacts with the BCL-2 and adenovirus E1B 19 kDa proteins (By similarity). {ECO:0000250}.	BCL2/adenovirus E1B 19 kDa protein-interacting protein 2 OS=Mus musculus OX=10090 GN=Bnip2 PE=1 SV=2 - [BNIP2_MOUSE]	2.15	1	1	3	326	37.745	4.97021	1.24573	1.04325	1.05082	1.11327	0.900008	0.906097	0.873182	0.893096	1.24653	0.0303723
Q6PEE2	CBP80/20-dependent translation initiation factor	Ctif	FUNCTION: Specifically required for the pioneer round of mRNA translation mediated by the cap-binding complex (CBC), that takes place during or right after mRNA export via the nuclear pore complex (NPC). Acts via its interaction with the NCBP1/CBP80 component of the CBC complex and recruits the 40S small subunit of the ribosome via eIF3. In contrast, it is not involved in steady state translation…	CBP80/20-dependent translation initiation factor OS=Mus musculus OX=10090 GN=Ctif PE=1 SV=2 - [CTIF_MOUSE]	1.5	1	1	1	600	67.7885	6.65381	1.00801	1.18662	1.14893	1.11452	0.847989	0.866798	0.967747	0.894178	1.24642	0.0286785
Q9D4H1	Exocyst complex component 2	Exoc2	FUNCTION: Component of the exocyst complex involved in the docking of exocytic vesicles with fusion sites on the plasma membrane. {ECO:0000250}.	Exocyst complex component 2 OS=Mus musculus OX=10090 GN=Exoc2 PE=1 SV=1 - [EXOC2_MOUSE]	2.71	3	3	3	924	103.894	7.18115	1.10488	1.18809	1.11153	1.13483	0.969478	0.854577	0.916254	0.913436	1.24238	0.00653017
Q8CFV9	Riboflavin kinase	Rfk	FUNCTION: Catalyzes the phosphorylation of riboflavin (vitamin B2) to form flavin-mononucleotide (FMN), hence rate-limiting enzyme in the synthesis of FAD. Essential for TNF-induced reactive oxygen species (ROS) production. Through its interaction with both TNFRSF1A and CYBA, physically and functionally couples TNFRSF1A to NADPH oxidase. TNF-activation of RFK may enhance the incorporation of FAD …	Riboflavin kinase OS=Mus musculus OX=10090 GN=Rfk PE=1 SV=2 - [RIFK_MOUSE]	12.9	2	2	4	155	17.4259	7.54736	1.07899	1.0941	1.1448	1.10597	1.01609	0.763056	0.892314	0.890486	1.24198	0.0465823
P29595	NEDD8	Nedd8	FUNCTION: Ubiquitin-like protein which plays an important role in cell cycle control and embryogenesis. Covalent attachment to its substrates requires prior activation by the E1 complex UBE1C-APPBP1 and linkage to the E2 enzyme UBE2M. Attachment of NEDD8 to cullins activates their associated E3 ubiquitin ligase activity, and thus promotes polyubiquitination and proteasomal degradation of cyclins …	NEDD8 OS=Mus musculus OX=10090 GN=Nedd8 PE=1 SV=2 - [NEDD8_MOUSE]	14.81	3	3	3	81	8.96687	7.25439	1.05789	1.11169	1.1749	1.11483	0.926152	0.866248	0.90531	0.899236	1.23975	0.00480818
Q9Z0P5	Twinfilin-2	Twf2	FUNCTION: Actin-binding protein involved in motile and morphological processes. Inhibits actin polymerization, likely by sequestering G-actin. By capping the barbed ends of filaments, it also regulates motility. Seems to play an important role in clathrin-mediated endocytosis and distribution of endocytic organelles. May play a role in regulating the mature length of the middle and short rows of …	Twinfilin-2 OS=Mus musculus OX=10090 GN=Twf2 PE=1 SV=1 - [TWF2_MOUSE]	2.29	1	1	4	349	39.4464	6.80029	1.12543	1.08787	1.09853	1.10394	0.985089	0.77601	0.912188	0.891096	1.23886	0.026842
Q9CXJ1	Probable glutamate--tRNA ligase, mitochondrial	Ears2	FUNCTION: Catalyzes the attachment of glutamate to tRNA(Glu) in a two-step reaction: glutamate is first activated by ATP to form Glu-AMP and then transferred to the acceptor end of tRNA(Glu). {ECO:0000250}.	Probable glutamate--tRNA ligase, mitochondrial OS=Mus musculus OX=10090 GN=Ears2 PE=1 SV=1 - [SYEM_MOUSE]	1.53	1	1	1	523	58.2898	8.74854	1.18153	1.06454	1.08574	1.1106	0.798217	1.00933	0.887401	0.898315	1.23631	0.0403156
Q8VHQ9	Acyl-coenzyme A thioesterase 11	Acot11	FUNCTION: Has an acyl-CoA thioesterase activity with a preference for the long chain fatty acyl-CoA thioesters hexadecanoyl-CoA/palmitoyl-CoA and tetradecanoyl-CoA/myristoyl-CoA which are the main substrates in the mitochondrial beta-oxidation pathway. {ECO:0000250|UniProtKB:Q8WXI4}.	Acyl-coenzyme A thioesterase 11 OS=Mus musculus OX=10090 GN=Acot11 PE=1 SV=1 - [ACO11_MOUSE]	18.69	12	12	29	594	67.3117	6.80029	1.07623	1.10508	1.14324	1.10818	0.946871	0.867348	0.8835	0.89924	1.23235	0.00254773
Q920B9	FACT complex subunit SPT16	Supt16h	FUNCTION: Component of the FACT complex, a general chromatin factor that acts to reorganize nucleosomes. The FACT complex is involved in multiple processes that require DNA as a template such as mRNA elongation, DNA replication and DNA repair. During transcription elongation the FACT complex acts as a histone chaperone that both destabilizes and restores nucleosomal structure. It facilitates the …	FACT complex subunit SPT16 OS=Mus musculus OX=10090 GN=Supt16h PE=1 SV=2 - [SP16H_MOUSE]	6.3	6	6	15	1047	119.749	5.65576	1.1093	1.09525	1.07091	1.09182	0.859595	0.891382	0.918324	0.889767	1.22709	0.000576986
Q9DCV4	Regulator of microtubule dynamics protein 1	Rmdn1		Regulator of microtubule dynamics protein 1 OS=Mus musculus OX=10090 GN=Rmdn1 PE=1 SV=2 - [RMD1_MOUSE]	25.25	8	9	32	305	34.9782	8.70459	0.974278	1.20517	1.08151	1.08699	0.849714	0.925308	0.888105	0.887709	1.22449	0.0469054
P06745	Glucose-6-phosphate isomerase	Gpi	FUNCTION: In the cytoplasm, catalyzes the conversion of glucose-6-phosphate to fructose-6-phosphate, the second step in glycolysis, and the reverse reaction during gluconeogenesis (PubMed:7277315, PubMed:2344351, PubMed:8417789). Besides it's role as a glycolytic enzyme, also acts as a secreted cytokine: acts as an angiogenic factor (AMF) that stimulates endothelial cell motility (By similarity).…	Glucose-6-phosphate isomerase OS=Mus musculus OX=10090 GN=Gpi PE=1 SV=4 - [G6PI_MOUSE]	16.49	11	11	22	558	62.7272	8.1333	1.08357	1.12924	1.1029	1.10524	0.902809	0.88698	0.919588	0.903126	1.22379	0.000239899
O08600	Endonuclease G, mitochondrial	Endog	FUNCTION: Cleaves DNA at double-stranded (DG)n.(DC)n and at single-stranded (DC)n tracts. In addition to deoxyribonuclease activities, also has ribonuclease (RNase) and RNase H activities. Capable of generating the RNA primers required by DNA polymerase gamma to initiate replication of mitochondrial DNA (By similarity). {ECO:0000250}.	Endonuclease G, mitochondrial OS=Mus musculus OX=10090 GN=Endog PE=1 SV=1 - [NUCG_MOUSE]	26.19	8	8	18	294	32.1708	9.53955	1.10294	1.14846	1.07906	1.11015	1.00708	0.878348	0.836042	0.907157	1.22377	0.0213939
O08746	Matrilin-2	Matn2	FUNCTION: Involved in matrix assembly. {ECO:0000250}.	Matrilin-2 OS=Mus musculus OX=10090 GN=Matn2 PE=2 SV=2 - [MATN2_MOUSE]	4.08	3	3	4	956	106.678	6.58057	1.07929	1.12077	1.10622	1.1021	0.877007	0.847734	0.982211	0.902317	1.22141	0.00938091
Q78J03	Methionine-R-sulfoxide reductase B2, mitochondrial	Msrb2	FUNCTION: Methionine-sulfoxide reductase that specifically reduces methionine (R)-sulfoxide back to methionine. While in many cases, methionine oxidation is the result of random oxidation following oxidative stress, methionine oxidation is also a post-translational modification that takes place on specific residue. Upon oxidative stress, may play a role in the preservation of mitochondrial integr…	Methionine-R-sulfoxide reductase B2, mitochondrial OS=Mus musculus OX=10090 GN=Msrb2 PE=1 SV=1 - [MSRB2_MOUSE]	39.43	7	7	11	175	19.1445	9.05615	0.995825	1.14569	1.15458	1.0987	0.900912	0.831323	0.967425	0.899887	1.22093	0.0373253
Q99L45	Eukaryotic translation initiation factor 2 subunit 2	Eif2s2	FUNCTION: eIF-2 functions in the early steps of protein synthesis by forming a ternary complex with GTP and initiator tRNA. This complex binds to a 40S ribosomal subunit, followed by mRNA binding to form a 43S preinitiation complex. Junction of the 60S ribosomal subunit to form the 80S initiation complex is preceded by hydrolysis of the GTP bound to eIF-2 and release of an eIF-2-GDP binary comple…	Eukaryotic translation initiation factor 2 subunit 2 OS=Mus musculus OX=10090 GN=Eif2s2 PE=1 SV=1 - [IF2B_MOUSE]	17.82	5	5	9	331	38.0682	5.79541	1.05092	1.1213	1.12529	1.09917	0.825501	0.872622	1.00327	0.900465	1.22067	0.0272172
P97452	Ribosome biogenesis protein BOP1	Bop1	FUNCTION: Component of the PeBoW complex, which is required for maturation of 28S and 5.8S ribosomal RNAs and formation of the 60S ribosome. {ECO:0000255|HAMAP-Rule:MF_03027, ECO:0000269|PubMed:10891491, ECO:0000269|PubMed:11390653, ECO:0000269|PubMed:12048210}.	Ribosome biogenesis protein BOP1 OS=Mus musculus OX=10090 GN=Bop1 PE=1 SV=1 - [BOP1_MOUSE]	5.6	3	3	3	732	82.4936	6.27783	1.11338	1.05997	1.11013	1.0945	0.920441	0.854875	0.917717	0.897678	1.21925	0.0020231
O08528	Hexokinase-2	Hk2	FUNCTION: Catalyzes the phosphorylation of hexose, such as D-glucose and D-fructose, to hexose 6-phosphate (D-glucose 6-phosphate and D-fructose 6-phosphate, respectively) (By similarity). Mediates the initial step of glycolysis by catalyzing phosphorylation of D-glucose to D-glucose 6-phosphate (By similarity). Plays a key role in maintaining the integrity of the outer mitochondrial membrane by …	Hexokinase-2 OS=Mus musculus OX=10090 GN=Hk2 PE=1 SV=1 - [HXK2_MOUSE]	25.95	22	24	44	917	102.469	6.11279	1.15492	1.14296	0.991832	1.09657	0.918123	0.91429	0.866608	0.899674	1.21886	0.0232186
Q9Z1T1	AP-3 complex subunit beta-1	Ap3b1	FUNCTION: Subunit of non-clathrin- and clathrin-associated adaptor protein complex 3 (AP-3) that plays a role in protein sorting in the late-Golgi/trans-Golgi network (TGN) and/or endosomes. The AP complexes mediate both the recruitment of clathrin to membranes and the recognition of sorting signals within the cytosolic tails of transmembrane cargo molecules. AP-3 appears to be involved in the so…	AP-3 complex subunit beta-1 OS=Mus musculus OX=10090 GN=Ap3b1 PE=1 SV=2 - [AP3B1_MOUSE]	5.52	7	7	13	1105	122.664	5.65576	1.05318	1.07713	1.13413	1.08815	0.89466	0.857578	0.92618	0.892806	1.21879	0.00329472
Q920A5	Retinoid-inducible serine carboxypeptidase	Scpep1	FUNCTION: May be involved in vascular wall and kidney homeostasis.	Retinoid-inducible serine carboxypeptidase OS=Mus musculus OX=10090 GN=Scpep1 PE=1 SV=2 - [RISC_MOUSE]	11.95	6	6	16	452	50.9318	5.65576	1.06215	1.15003	1.08975	1.10064	0.817388	0.931589	0.961038	0.903338	1.21842	0.0179141
Q91VU0	Protein FAM3C	Fam3c	FUNCTION: May be involved in retinal laminar formation. Promotes epithelial to mesenchymal transition. {ECO:0000269|PubMed:16959614, ECO:0000269|PubMed:19015638, ECO:0000269|PubMed:20059962}.	Protein FAM3C OS=Mus musculus OX=10090 GN=Fam3c PE=1 SV=1 - [FAM3C_MOUSE]	3.52	1	1	1	227	24.7367	8.29443	1.13119	1.11944	1.04893	1.09985	0.774822	0.96723	0.966768	0.90294	1.21808	0.0462495
Q9CQE7	Endoplasmic reticulum-Golgi intermediate compartment protein 3	Ergic3	FUNCTION: Possible role in transport between endoplasmic reticulum and Golgi. {ECO:0000250}.	Endoplasmic reticulum-Golgi intermediate compartment protein 3 OS=Mus musculus OX=10090 GN=Ergic3 PE=1 SV=1 - [ERGI3_MOUSE]	3.39	2	2	2	383	43.1806	6.46826	1.04684	1.10285	1.11009	1.0866	0.820587	0.831943	1.0249	0.892476	1.21751	0.048634
P50580	Proliferation-associated protein 2G4	Pa2g4	FUNCTION: May play a role in a ERBB3-regulated signal transduction pathway. Seems be involved in growth regulation. Acts a corepressor of the androgen receptor (AR) and is regulated by the ERBB3 ligand neuregulin-1/heregulin (HRG). Inhibits transcription of some E2F1-regulated promoters, probably by recruiting histone acetylase (HAT) activity. Binds RNA. Associates with 28S, 18S and 5.8S mature r…	Proliferation-associated protein 2G4 OS=Mus musculus OX=10090 GN=Pa2g4 PE=1 SV=3 - [PA2G4_MOUSE]	24.37	9	10	23	394	43.6712	6.85889	1.07704	1.13416	1.10538	1.10552	0.845992	0.904766	0.973466	0.908075	1.21744	0.0080879
Q9CZD5	Translation initiation factor IF-3, mitochondrial	Mtif3	FUNCTION: IF-3 binds to the 28S ribosomal subunit and shifts the equilibrum between 55S ribosomes and their 39S and 28S subunits in favor of the free subunits, thus enhancing the availability of 28S subunits on which protein synthesis initiation begins. {ECO:0000250}.	Translation initiation factor IF-3, mitochondrial OS=Mus musculus OX=10090 GN=Mtif3 PE=1 SV=1 - [IF3M_MOUSE]	3.62	1	1	1	276	31.7193	9.42236	1.06598	1.16762	1.09652	1.11004	1.02447	0.890437	0.82175	0.912219	1.21686	0.0413267
P01631	Ig kappa chain V-II region 26-10			Ig kappa chain V-II region 26-10 OS=Mus musculus OX=10090 PE=1 SV=1 - [KV2A7_MOUSE]	11.5	1	1	4	113	12.2652	8.88037	1.10154	1.13631	1.07994	1.10593	1.01093	0.801016	0.918248	0.910065	1.21522	0.035764
Q9D125	28S ribosomal protein S25, mitochondrial	Mrps25		28S ribosomal protein S25, mitochondrial OS=Mus musculus OX=10090 GN=Mrps25 PE=1 SV=1 - [RT25_MOUSE]	14.04	3	3	3	171	19.9072	9.23193	1.07137	1.13043	1.13745	1.11308	0.996248	0.811224	0.941331	0.916268	1.2148	0.0285351
Q5SW19	Clustered mitochondria protein homolog	Cluh	FUNCTION: mRNA-binding protein involved in proper cytoplasmic distribution of mitochondria. Specifically binds mRNAs of nuclear-encoded mitochondrial proteins in the cytoplasm and regulates transport or translation of these transcripts close to mitochondria, playing a role in mitochondrial biogenesis. {ECO:0000255|HAMAP-Rule:MF_03013}.	Clustered mitochondria protein homolog OS=Mus musculus OX=10090 GN=Cluh PE=1 SV=2 - [CLU_MOUSE]	8.59	11	11	19	1315	147.975	6.02393	1.08772	1.16163	1.06502	1.10479	0.944801	0.910995	0.876092	0.910629	1.21321	0.00531184
Q7TPE5	Probable RNA polymerase II nuclear localization protein SLC7A6OS	Slc7a6os	FUNCTION: Directs RNA polymerase II nuclear import. {ECO:0000250}.	Probable RNA polymerase II nuclear localization protein SLC7A6OS OS=Mus musculus OX=10090 GN=Slc7a6os PE=1 SV=1 - [S7A6O_MOUSE]	2.94	1	1	1	306	35.0195	4.57666	1.11427	1.01152	1.17727	1.10102	0.855464	0.886506	0.981323	0.907765	1.21289	0.0345465
P42227	Signal transducer and activator of transcription 3	Stat3	FUNCTION: Signal transducer and transcription activator that mediates cellular responses to interleukins, KITLG/SCF, LEP and other growth factors (By similarity). Once activated, recruits coactivators, such as NCOA1 or MED1, to the promoter region of the target gene (By similarity). May mediate cellular responses to activated FGFR1, FGFR2, FGFR3 and FGFR4 (By similarity). Binds to the interleukin…	Signal transducer and activator of transcription 3 OS=Mus musculus OX=10090 GN=Stat3 PE=1 SV=2 - [STAT3_MOUSE]	1.95	2	2	3	770	87.9974	6.30322	1.12969	1.13669	1.03815	1.10151	0.903514	0.881005	0.940731	0.908416	1.21256	0.00595413
Q9Z0S1	3'(2'),5'-bisphosphate nucleotidase 1	Bpnt1	FUNCTION: Converts adenosine 3'-phosphate 5'-phosphosulfate (PAPS) to adenosine 5'-phosphosulfate (APS) and 3'(2')-phosphoadenosine 5'- phosphate (PAP) to AMP. Has 1000-fold lower activity towards inositol 1,4-bisphosphate (Ins(1,4)P2) and inositol 1,3,4-trisphosphate (Ins(1,3,4)P3), but does not hydrolyze Ins(1)P, Ins(3,4)P2, Ins(1,3,4,5)P4 or InsP6.	3'(2'),5'-bisphosphate nucleotidase 1 OS=Mus musculus OX=10090 GN=Bpnt1 PE=1 SV=2 - [BPNT1_MOUSE]	25.65	7	7	10	308	33.1751	5.8208	1.07334	1.13904	1.09946	1.10395	0.964537	0.870769	0.896046	0.910451	1.21253	0.00465907
P09242	Alkaline phosphatase, tissue-nonspecific isozyme	Alpl	FUNCTION: This isozyme plays a key role in skeletal mineralization by regulating levels of diphosphate (PPi). {ECO:0000269|PubMed:11004006, ECO:0000269|PubMed:12082181}.	Alkaline phosphatase, tissue-nonspecific isozyme OS=Mus musculus OX=10090 GN=Alpl PE=1 SV=2 - [PPBT_MOUSE]	7.06	4	4	9	524	57.4778	7.00537	1.09544	1.07638	1.11318	1.095	0.936689	0.840468	0.932693	0.903284	1.21224	0.00445423
P12265	Beta-glucuronidase	Gusb	FUNCTION: Plays an important role in the degradation of dermatan and keratan sulfates.	Beta-glucuronidase OS=Mus musculus OX=10090 GN=Gusb PE=1 SV=2 - [BGLR_MOUSE]	5.25	4	4	4	648	74.1483	6.69775	1.0707	1.16451	1.04843	1.09455	0.794216	0.941346	0.973826	0.903129	1.21195	0.0435552
Q61391	Neprilysin	Mme	FUNCTION: Thermolysin-like specificity, but is almost confined on acting on polypeptides of up to 30 amino acids. Biologically important in the destruction of opioid peptides such as Met- and Leu-enkephalins by cleavage of a Gly-Phe bond. Able to cleave angiotensin-1, angiotensin-2 and angiotensin 1-9. Involved in the degradation of atrial natriuretic factor (ANF) (By similarity). Displays UV-ind…	Neprilysin OS=Mus musculus OX=10090 GN=Mme PE=1 SV=3 - [NEP_MOUSE]	4.13	4	4	5	750	85.6478	5.80811	1.08321	1.11546	1.10786	1.10218	1.00116	0.865756	0.86256	0.909825	1.21142	0.0146279
P82198	Transforming growth factor-beta-induced protein ig-h3	Tgfbi	FUNCTION: Plays a role in cell adhesion (PubMed:8024701). May play a role in cell-collagen interactions (By similarity). {ECO:0000250|UniProtKB:O11780, ECO:0000269|PubMed:8024701}.	Transforming growth factor-beta-induced protein ig-h3 OS=Mus musculus OX=10090 GN=Tgfbi PE=1 SV=1 - [BGH3_MOUSE]	9.08	7	7	12	683	74.5497	7.06396	1.02104	1.0956	1.14868	1.08844	0.900335	0.817934	0.97744	0.89857	1.21131	0.0324849
Q9WUP7	Ubiquitin carboxyl-terminal hydrolase isozyme L5	Uchl5	FUNCTION: Protease that specifically cleaves 'Lys-48'-linked polyubiquitin chains. Deubiquitinating enzyme associated with the 19S regulatory subunit of the 26S proteasome. Putative regulatory component of the INO80 complex; however is inactive in the INO80 complex and is activated by a transient interaction of the INO80 complex with the proteasome via ADRM1 (By similarity). {ECO:0000250}.	Ubiquitin carboxyl-terminal hydrolase isozyme L5 OS=Mus musculus OX=10090 GN=Uchl5 PE=1 SV=2 - [UCHL5_MOUSE]	2.13	1	1	2	329	37.5931	5.32568	1.06837	1.09581	1.12638	1.09685	0.794517	0.936969	0.985605	0.905697	1.21106	0.0328956
P52196	Thiosulfate sulfurtransferase	Tst	FUNCTION: Together with MRPL18, acts as a mitochondrial import factor for the cytosolic 5S rRNA. Only the nascent unfolded cytoplasmic form is able to bind to the 5S rRNA (By similarity). Formation of iron-sulfur complexes and cyanide detoxification. {ECO:0000250}.	Thiosulfate sulfurtransferase OS=Mus musculus OX=10090 GN=Tst PE=1 SV=3 - [THTR_MOUSE]	41.75	14	14	44	297	33.4448	7.85498	1.07737	1.2103	1.00838	1.09868	0.917195	0.920918	0.883552	0.907222	1.21104	0.0339208
Q9QZA0	Carbonic anhydrase 5B, mitochondrial	Ca5b	FUNCTION: Reversible hydration of carbon dioxide.	Carbonic anhydrase 5B, mitochondrial OS=Mus musculus OX=10090 GN=Ca5b PE=1 SV=2 - [CAH5B_MOUSE]	16.72	5	5	13	317	36.5996	7.31299	1.13994	1.09862	1.01543	1.08466	0.874965	0.87197	0.943434	0.89679	1.20949	0.0123785
Q8QZY9	Splicing factor 3B subunit 4	Sf3b4	FUNCTION: Involved in pre-mRNA splicing as a component of the splicing factor SF3B complex. SF3B complex is required for 'A' complex assembly formed by the stable binding of U2 snRNP to the branchpoint sequence (BPS) in pre-mRNA. Sequence independent binding of SF3A/SF3B complex upstream of the branch site is essential, it may anchor U2 snRNP to the pre-mRNA. May also be involved in the assembly …	Splicing factor 3B subunit 4 OS=Mus musculus OX=10090 GN=Sf3b4 PE=1 SV=1 - [SF3B4_MOUSE]	9.43	4	4	10	424	44.3271	8.55811	1.02745	1.16854	1.10388	1.09995	0.920683	0.850569	0.960182	0.910478	1.20811	0.0217069
P34914	Bifunctional epoxide hydrolase 2	Ephx2	FUNCTION: Bifunctional enzyme. The C-terminal domain has epoxide hydrolase activity and acts on epoxides (alkene oxides, oxiranes) and arene oxides (PubMed:7840649, PubMed:21217101). Plays a role in xenobiotic metabolism by degrading potentially toxic epoxides (By similarity). Also determines steady-state levels of physiological mediators (By similarity). {ECO:0000250|UniProtKB:P34913, ECO:000025…	Bifunctional epoxide hydrolase 2 OS=Mus musculus OX=10090 GN=Ephx2 PE=1 SV=2 - [HYES_MOUSE]	18.05	9	9	26	554	62.4746	6.18896	1.06505	1.19716	1.02951	1.09724	0.93042	0.88228	0.914295	0.908998	1.20708	0.0236608
O54946	DnaJ homolog subfamily B member 6	Dnajb6	FUNCTION: Plays an indispensable role in the organization of KRT8/KRT18 filaments. Acts as an endogenous molecular chaperone for neuronal proteins including huntingtin. Suppresses aggregation and toxicity of polyglutamine-containing, aggregation-prone proteins (By similarity). Has a stimulatory effect on the ATPase activity of HSP70 in a dose-dependent and time-dependent manner and hence acts as …	DnaJ homolog subfamily B member 6 OS=Mus musculus OX=10090 GN=Dnajb6 PE=1 SV=4 - [DNJB6_MOUSE]	4.38	2	2	3	365	39.7829	9.36377	1.06867	1.05029	1.21089	1.10995	0.987641	0.842497	0.929735	0.919957	1.20652	0.0450595
Q9CQ86	Migration and invasion enhancer 1	Mien1	FUNCTION: Increases cell migration by inducing filopodia formation at the leading edge of migrating cells. Plays a role in regulation of apoptosis, possibly through control of CASP3. May be involved in a redox-related process (By similarity). {ECO:0000250}.	Migration and invasion enhancer 1 OS=Mus musculus OX=10090 GN=Mien1 PE=1 SV=1 - [MIEN1_MOUSE]	17.39	2	2	2	115	12.2871	4.51318	1.07098	1.0365	1.14184	1.08311	0.830557	0.914402	0.951077	0.898679	1.20522	0.0175081
Q8CG46	Structural maintenance of chromosomes protein 5	Smc5	FUNCTION: Core component of the SMC5-SMC6 complex, a complex involved in repair of DNA double-strand breaks by homologous recombination. The complex may promote sister chromatid homologous recombination by recruiting the SMC1-SMC3 cohesin complex to double-strand breaks. The complex is required for telomere maintenance via recombination and mediates sumoylation of shelterin complex (telosome) com…	Structural maintenance of chromosomes protein 5 OS=Mus musculus OX=10090 GN=Smc5 PE=1 SV=1 - [SMC5_MOUSE]	0.54	1	1	1	1101	128.733	8.55811	1.07719	1.12584	1.10908	1.10404	0.956464	0.944823	0.847033	0.916107	1.20514	0.00744326
Q60715	Prolyl 4-hydroxylase subunit alpha-1	P4ha1	FUNCTION: Catalyzes the post-translational formation of 4-hydroxyproline in -Xaa-Pro-Gly- sequences in collagens and other proteins.	Prolyl 4-hydroxylase subunit alpha-1 OS=Mus musculus OX=10090 GN=P4ha1 PE=1 SV=2 - [P4HA1_MOUSE]	11.99	6	6	10	534	60.8718	5.89697	1.10643	1.07246	1.0706	1.08316	0.907743	0.904215	0.884398	0.898785	1.20514	0.000177635
P15105	Glutamine synthetase	Glul	FUNCTION: Glutamine synthetase that catalyzes the ATP-dependent conversion of glutamate and ammonia to glutamine (By similarity). Its role depends on tissue localization: in the brain, it regulates the levels of toxic ammonia and converts neurotoxic glutamate to harmless glutamine, whereas in the liver, it is one of the enzymes responsible for the removal of ammonia (PubMed:25870278). Essential f…	Glutamine synthetase OS=Mus musculus OX=10090 GN=Glul PE=1 SV=6 - [GLNA_MOUSE]	31.37	14	14	37	373	42.0923	7.07861	1.17367	1.05994	1.03955	1.09105	0.913128	0.96922	0.836487	0.906278	1.20388	0.0312036
P08228	Superoxide dismutase [Cu-Zn]	Sod1	FUNCTION: Destroys radicals which are normally produced within the cells and which are toxic to biological systems.	Superoxide dismutase [Cu-Zn] OS=Mus musculus OX=10090 GN=Sod1 PE=1 SV=2 - [SODC_MOUSE]	67.53	14	14	77	154	15.9328	6.50732	1.00043	1.13565	1.16046	1.09885	0.870477	0.869803	1.00193	0.91407	1.20215	0.049573
Q5SWU9	Acetyl-CoA carboxylase 1	Acaca	FUNCTION: Cytosolic enzyme that catalyzes the carboxylation of acetyl-CoA to malonyl-CoA, the first and rate-limiting step of de novo fatty acid biosynthesis (PubMed:20952656). This is a 2 steps reaction starting with the ATP-dependent carboxylation of the biotin carried by the biotin carboxyl carrier (BCC) domain followed by the transfer of the carboxyl group from carboxylated biotin to acetyl-C…	Acetyl-CoA carboxylase 1 OS=Mus musculus OX=10090 GN=Acaca PE=1 SV=1 - [ACACA_MOUSE]	24.48	50	61	158	2345	265.088	6.39209	1.16921	1.08738	1.01654	1.09104	0.890118	0.934914	0.897956	0.907662	1.20204	0.0165747
Q91Z96	BMP-2-inducible protein kinase	Bmp2k	FUNCTION: May be involved in osteoblast differentiation.	BMP-2-inducible protein kinase OS=Mus musculus OX=10090 GN=Bmp2k PE=1 SV=1 - [BMP2K_MOUSE]	1.05	1	1	1	1138	126.107	6.80029	1.12353	1.07363	1.08762	1.09493	0.876377	0.877359	0.980032	0.911256	1.20156	0.00802801
Q9CYK1	Tryptophan--tRNA ligase, mitochondrial	Wars2	FUNCTION: Mitochondrial aminoacyl-tRNA synthetase that activate and transfer the amino acids to their corresponding tRNAs during the translation of mitochondrial genes and protein synthesis. {ECO:0000250|UniProtKB:Q9UGM6}.	Tryptophan--tRNA ligase, mitochondrial OS=Mus musculus OX=10090 GN=Wars2 PE=1 SV=2 - [SYWM_MOUSE]	3.06	1	1	2	360	40.1273	8.82178	1.08305	1.05786	1.15984	1.10025	1.02379	0.872451	0.851717	0.915987	1.20116	0.0416591
Q8R323	Replication factor C subunit 3	Rfc3	FUNCTION: The elongation of primed DNA templates by DNA polymerase delta and epsilon requires the action of the accessory proteins proliferating cell nuclear antigen (PCNA) and activator 1.	Replication factor C subunit 3 OS=Mus musculus OX=10090 GN=Rfc3 PE=1 SV=1 - [RFC3_MOUSE]	3.09	1	1	1	356	40.4999	8.38232	0.925819	0.967397	0.867891	0.920369	1.03842	1.1769	1.09936	1.10489	0.832994	0.0201731
Q9JIG8	PRA1 family protein 2	Praf2	FUNCTION: May be involved in ER/Golgi transport and vesicular traffic. Plays a proapoptotic role in cerulenin-induced neuroblastoma apoptosis (By similarity). {ECO:0000250}.	PRA1 family protein 2 OS=Mus musculus OX=10090 GN=Praf2 PE=1 SV=1 - [PRAF2_MOUSE]	6.18	1	1	1	178	19.4657	9.59814	0.893622	0.949115	0.912399	0.918379	1.06815	1.05373	1.18594	1.10261	0.832916	0.0148508
A2ASQ1	Agrin	Agrn	FUNCTION: [Isoform 1]: heparan sulfate basal lamina glycoprotein that plays a central role in the formation and the maintenance of the neuromuscular junction (NMJ) and directs key events in postsynaptic differentiation. This neuron-specific (z+) isoform is a component of the AGRN-LRP4 receptor complex that induces the phosphorylation and activation of MUSK. The activation of MUSK in myotubes indu…	Agrin OS=Mus musculus OX=10090 GN=Agrn PE=1 SV=1 - [AGRIN_MOUSE]	7.54	13	13	25	1950	207.403	6.31592	0.986852	0.842486	0.892816	0.907385	1.11585	1.08601	1.07064	1.09083	0.831828	0.0144072
O35704	Serine palmitoyltransferase 1	Sptlc1	FUNCTION: Serine palmitoyltransferase (SPT) (PubMed:28100772). The heterodimer formed with SPTLC2 or SPTLC3 constitutes the catalytic core. The composition of the serine palmitoyltransferase (SPT) complex determines the substrate preference. The SPTLC1-SPTLC2-SPTSSA complex shows a strong preference for C16-CoA substrate, while the SPTLC1-SPTLC3-SPTSSA isozyme uses both C14-CoA and C16-CoA as sub…	Serine palmitoyltransferase 1 OS=Mus musculus OX=10090 GN=Sptlc1 PE=1 SV=2 - [SPTC1_MOUSE]	3.38	2	2	3	473	52.5014	6.40479	0.859704	0.848248	0.982163	0.896705	1.04687	1.10021	1.08818	1.07842	0.831497	0.0165725
Q80UZ0	FYVE, RhoGEF and PH domain-containing protein 5	Fgd5	FUNCTION: Activates CDC42, a member of the Ras-like family of Rho- and Rac proteins, by exchanging bound GDP for free GTP. Mediates VEGF-induced CDC42 activation. May regulate proangiogenic action of VEGF in vascular endothelial cells, including network formation, directional movement and proliferation. May play a role in regulating the actin cytoskeleton and cell shape (By similarity). {ECO:0000…	FYVE, RhoGEF and PH domain-containing protein 5 OS=Mus musculus OX=10090 GN=Fgd5 PE=1 SV=2 - [FGD5_MOUSE]	1.07	2	2	2	1219	134.634	5.36377	1.00234	0.90235	0.858187	0.92096	1.15238	1.12584	1.04773	1.10865	0.830702	0.023928
Q99L88	Beta-1-syntrophin	Sntb1	FUNCTION: Adapter protein that binds to and probably organizes the subcellular localization of a variety of membrane proteins. May link various receptors to the actin cytoskeleton and the dystrophin glycoprotein complex.	Beta-1-syntrophin OS=Mus musculus OX=10090 GN=Sntb1 PE=1 SV=4 - [SNTB1_MOUSE]	11.17	5	7	10	537	58.045	8.30908	0.909126	0.93983	0.891725	0.91356	0.979614	1.1828	1.14028	1.1009	0.829833	0.0418633
Q6P9Q4	FH1/FH2 domain-containing protein 1	Fhod1	FUNCTION: Required for the assembly of F-actin structures, such as stress fibers. Depends on the Rho-ROCK cascade for its activity. Contributes to the coordination of microtubules with actin fibers and plays a role in cell elongation. Acts synergistically with ROCK1 to promote SRC-dependent non-apoptotic plasma membrane blebbing (By similarity). {ECO:0000250}.	FH1/FH2 domain-containing protein 1 OS=Mus musculus OX=10090 GN=Fhod1 PE=1 SV=3 - [FHOD1_MOUSE]	2.26	2	2	7	1197	129.52	6.27783	0.927561	0.875096	0.887614	0.896757	1.11633	1.04816	1.07807	1.08085	0.829676	0.00189212
Q64373	Bcl-2-like protein 1	Bcl2l1	FUNCTION: Potent inhibitor of cell death. Inhibits activation of caspases. Appears to regulate cell death by blocking the voltage-dependent anion channel (VDAC) by binding to it and preventing the release of the caspase activator, CYC1, from the mitochondrial membrane. Also acts as a regulator of G2 checkpoint and progression to cytokinesis during mitosis. {ECO:0000269|PubMed:9390687}.; FUNCTION:…	Bcl-2-like protein 1 OS=Mus musculus OX=10090 GN=Bcl2l1 PE=1 SV=1 - [B2CL1_MOUSE]	7.73	2	2	4	233	26.1158	4.94482	0.924433	0.948564	0.90267	0.925222	1.05803	1.12818	1.15969	1.1153	0.829575	0.00442768
Q8BPB5	EGF-containing fibulin-like extracellular matrix protein 1	Efemp1	FUNCTION: Binds EGFR, the EGF receptor, inducing EGFR autophosphorylation and the activation of downstream signaling pathways. May play a role in cell adhesion and migration. May function as a negative regulator of chondrocyte differentiation. In the olfactory epithelium, it may regulate glial cell migration, differentiation and the ability of glial cells to support neuronal neurite outgrowth (By…	EGF-containing fibulin-like extracellular matrix protein 1 OS=Mus musculus OX=10090 GN=Efemp1 PE=1 SV=1 - [FBLN3_MOUSE]	7.3	3	3	6	493	54.9163	5.13525	0.930596	0.876525	0.911358	0.90616	1.17151	1.12128	0.984662	1.09248	0.82945	0.0325563
P51912	Neutral amino acid transporter B(0)	Slc1a5	FUNCTION: Sodium-dependent amino acids transporter that has a broad substrate specificity, with a preference for zwitterionic amino acids. It accepts as substrates all neutral amino acids, including glutamine, asparagine, and branched-chain and aromatic amino acids, and excludes methylated, anionic, and cationic amino acids. {ECO:0000269|PubMed:7702599, ECO:0000269|PubMed:8662767}.	Neutral amino acid transporter B(0) OS=Mus musculus OX=10090 GN=Slc1a5 PE=1 SV=2 - [AAAT_MOUSE]	13.38	7	7	21	553	58.4452	7.84033	0.94274	0.887783	0.892853	0.907792	1.1718	1.0306	1.08623	1.09621	0.828117	0.0134795
P97952	Sodium channel subunit beta-1	Scn1b	FUNCTION: Regulatory subunit of multiple voltage-gated sodium channel complexes that play important roles in excitable membranes in brain, heart and skeletal muscle. Enhances the presence of the pore-forming alpha subunit at the cell surface and modulates channel gating characteristics and the rate of channel inactivation. Modulates the activity of a variety of pore-forming alpha subunits, such a…	Sodium channel subunit beta-1 OS=Mus musculus OX=10090 GN=Scn1b PE=1 SV=1 - [SCN1B_MOUSE]	3.21	1	1	1	218	24.6342	4.83057	0.981463	0.910404	0.864235	0.918701	1.10794	1.19601	1.03382	1.11259	0.825733	0.0287018
Q8BTI8	Serine/arginine repetitive matrix protein 2	Srrm2	FUNCTION: Required for pre-mRNA splicing as component of the spliceosome. {ECO:0000250|UniProtKB:Q9UQ35}.	Serine/arginine repetitive matrix protein 2 OS=Mus musculus OX=10090 GN=Srrm2 PE=1 SV=3 - [SRRM2_MOUSE]	3.85	10	10	14	2703	294.666	12.0298	0.919132	0.853262	0.973444	0.915279	1.00382	1.15012	1.17205	1.10866	0.82557	0.0376811
Q8BHL3	TBC1 domain family member 10B	Tbc1d10b	FUNCTION: Acts as GTPase-activating protein for RAB3A, RAB22A, RAB27A, AND RAB35. Does not act on RAB2A and RAB6A (By similarity). {ECO:0000250}.	TBC1 domain family member 10B OS=Mus musculus OX=10090 GN=Tbc1d10b PE=1 SV=2 - [TB10B_MOUSE]	2.01	2	2	3	798	87.2206	8.89502	0.98583	0.913024	0.874092	0.924315	1.13246	1.1746	1.05971	1.12226	0.82362	0.0134596
P11798	Calcium/calmodulin-dependent protein kinase type II subunit alpha	Camk2a	FUNCTION: Calcium/calmodulin-dependent protein kinase that functions autonomously after Ca(2+)/calmodulin-binding and autophosphorylation, and is involved in synaptic plasticity, neurotransmitter release and long-term potentiation. Member of the NMDAR signaling complex in excitatory synapses, it regulates NMDAR-dependent potentiation of the AMPAR and therefore excitatory synaptic transmission (By…	Calcium/calmodulin-dependent protein kinase type II subunit alpha OS=Mus musculus OX=10090 GN=Camk2a PE=1 SV=2 - [KCC2A_MOUSE]	13.81	1	7	16	478	54.0805	7.07861	0.899453	0.957085	0.891121	0.915886	1.06476	1.19895	1.07712	1.11361	0.822448	0.0141933
Q8R4R6	Nucleoporin NUP35	Nup35	FUNCTION: Functions as a component of the nuclear pore complex (NPC). NPC components, collectively referred to as nucleoporins (NUPs), can play the role of both NPC structural components and of docking or interaction partners for transiently associated nuclear transport factors. May play a role in the association of MAD1 with the NPC (By similarity). {ECO:0000250}.	Nucleoporin NUP35 OS=Mus musculus OX=10090 GN=Nup35 PE=1 SV=2 - [NUP35_MOUSE]	10.15	3	3	4	325	34.7635	9.24658	0.909925	0.850192	1.02983	0.929981	1.18826	1.09204	1.1171	1.13247	0.821199	0.0281649
P43135	COUP transcription factor 2	Nr2f2	FUNCTION: Ligand-activated transcription factor. Activated by high concentrations of 9-cis-retinoic acid and all-trans-retinoic acid, but not by dexamethasone, cortisol or progesterone (in vitro). Regulation of the apolipoprotein A-I gene transcription. Binds to DNA site A (By similarity). {ECO:0000250}.	COUP transcription factor 2 OS=Mus musculus OX=10090 GN=Nr2f2 PE=1 SV=2 - [COT2_MOUSE]	2.42	1	1	1	414	45.5416	8.27979	0.964458	0.938862	0.846865	0.916728	1.1333	1.20489	1.01264	1.11694	0.820747	0.0395104
Q9WVH9	Fibulin-5	Fbln5	FUNCTION: Essential for elastic fiber formation, is involved in the assembly of continuous elastin (ELN) polymer and promotes the interaction of microfibrils and ELN (By similarity). Stabilizes and organizes elastic fibers in the skin, lung and vasculature. Promotes adhesion of endothelial cells through interaction of integrins and the RGD motif. Vascular ligand for integrin receptors which may p…	Fibulin-5 OS=Mus musculus OX=10090 GN=Fbln5 PE=1 SV=1 - [FBLN5_MOUSE]	20.31	8	8	26	448	50.1596	4.70361	0.906587	0.913426	0.887351	0.902455	1.21523	1.09406	0.994522	1.10127	0.819467	0.0364881
P07356	Annexin A2	Anxa2	FUNCTION: Calcium-regulated membrane-binding protein whose affinity for calcium is greatly enhanced by anionic phospholipids. It binds two calcium ions with high affinity. May be involved in heat-stress response (By similarity). Inhibits PCSK9-enhanced LDLR degradation, probably reduces PCSK9 protein levels via a translational mechanism but also competes with LDLR for binding with PCSK9 (PubMed:2…	Annexin A2 OS=Mus musculus OX=10090 GN=Anxa2 PE=1 SV=2 - [ANXA2_MOUSE]	58.41	24	24	121	339	38.6518	7.69385	0.924433	0.882397	0.899912	0.902247	1.05529	1.08088	1.16943	1.10187	0.818833	0.00552671
Q6DIC0	Probable global transcription activator SNF2L2	Smarca2	FUNCTION: Involved in transcriptional activation and repression of select genes by chromatin remodeling (alteration of DNA-nucleosome topology). Component of SWI/SNF chromatin remodeling complexes that carry out key enzymatic activities, changing chromatin structure by altering DNA-histone contacts within a nucleosome in an ATP-dependent manner. Binds DNA non-specifically (PubMed:22952240, PubMed…	Probable global transcription activator SNF2L2 OS=Mus musculus OX=10090 GN=Smarca2 PE=1 SV=1 - [SMCA2_MOUSE]	5.01	4	8	14	1577	180.141	7.1958	0.915432	0.863823	0.876859	0.885371	1.0439	1.07848	1.12373	1.08204	0.818245	0.00211449
Q3UMY5	Echinoderm microtubule-associated protein-like 4	Eml4	FUNCTION: May modify the assembly dynamics of microtubules, such that microtubules are slightly longer, but more dynamic. {ECO:0000250}.	Echinoderm microtubule-associated protein-like 4 OS=Mus musculus OX=10090 GN=Eml4 PE=1 SV=1 - [EMAL4_MOUSE]	3.04	3	3	3	988	109.958	6.53662	0.995307	0.856178	0.895328	0.915604	1.05042	1.16466	1.14497	1.12002	0.817492	0.0198128
Q63844	Mitogen-activated protein kinase 3	Mapk3	FUNCTION: Serine/threonine kinase which acts as an essential component of the MAP kinase signal transduction pathway. MAPK1/ERK2 and MAPK3/ERK1 are the 2 MAPKs which play an important role in the MAPK/ERK cascade. They participate also in a signaling cascade initiated by activated KIT and KITLG/SCF. Depending on the cellular context, the MAPK/ERK cascade mediates diverse biological functions such…	Mitogen-activated protein kinase 3 OS=Mus musculus OX=10090 GN=Mapk3 PE=1 SV=5 - [MK03_MOUSE]	11.05	3	5	12	380	43.0391	6.60986	0.949979	0.84641	0.899194	0.898528	1.13743	1.15789	1.00392	1.09974	0.817033	0.0239398
Q8CGN5	Perilipin-1	Plin1	FUNCTION: Modulator of adipocyte lipid metabolism. Coats lipid storage droplets to protect them from breakdown by hormone-sensitive lipase (HSL). Its absence may result in leanness (By similarity). Plays a role in unilocular lipid droplet formation by activating CIDEC. Their interaction promotes lipid droplet enlargement and directional net neutral lipid transfer. May modulate lipolysis and trigl…	Perilipin-1 OS=Mus musculus OX=10090 GN=Plin1 PE=1 SV=2 - [PLIN1_MOUSE]	44.49	20	21	142	517	55.5614	7.00537	0.920579	0.903107	0.88215	0.901945	1.01498	1.1639	1.13423	1.10437	0.816705	0.0124349
P43276	Histone H1.5	H1-5	FUNCTION: Histone H1 protein binds to linker DNA between nucleosomes forming the macromolecular structure known as the chromatin fiber. Histones H1 are necessary for the condensation of nucleosome chains into higher-order structured fibers. Acts also as a regulator of individual gene transcription through chromatin remodeling, nucleosome spacing and DNA methylation (By similarity). {ECO:0000250}.	Histone H1.5 OS=Mus musculus OX=10090 GN=H1-5 PE=1 SV=2 - [H15_MOUSE]	47.98	12	17	148	223	22.5624	10.9165	1.00027	0.815693	0.885655	0.90054	1.11701	1.13801	1.05316	1.10273	0.816647	0.0273868
P20444	Protein kinase C alpha type	Prkca	FUNCTION: Calcium-activated, phospholipid- and diacylglycerol (DAG)-dependent serine/threonine-protein kinase that is involved in positive and negative regulation of cell proliferation, apoptosis, differentiation, migration and adhesion, cardiac hypertrophy, angiogenesis, platelet function and inflammation, by directly phosphorylating targets such as RAF1, BCL2, CSPG4, TNNT2/CTNT, or activating s…	Protein kinase C alpha type OS=Mus musculus OX=10090 GN=Prkca PE=1 SV=3 - [KPCA_MOUSE]	7.59	4	6	7	672	76.8021	7.13721	0.871508	0.871433	0.920341	0.887761	0.981928	1.15019	1.13246	1.08819	0.815812	0.0229329
Q8K2I4	Beta-mannosidase	Manba	FUNCTION: Exoglycosidase that cleaves the single beta-linked mannose residue from the non-reducing end of all N-linked glycoprotein oligosaccharides. {ECO:0000269|PubMed:16377659}.	Beta-mannosidase OS=Mus musculus OX=10090 GN=Manba PE=1 SV=1 - [MANBA_MOUSE]	1.59	1	1	1	879	100.767	7.25439	0.948674	0.836489	0.947887	0.911016	1.04307	1.18292	1.12434	1.11678	0.815756	0.0201874
A2AJB2	Transmembrane protein 141	Tmem141		Transmembrane protein 141 OS=Mus musculus OX=10090 GN=Tmem141 PE=3 SV=1 - [TM141_MOUSE]	7.41	1	1	2	108	11.8849	7.34229	0.859432	0.9187	0.954905	0.911012	1.0183	1.19488	1.13856	1.11725	0.815409	0.0250574
Q60754	Macrophage receptor MARCO	Marco	FUNCTION: Pattern recognition receptor (PRR) which binds Gram-positive and Gram-negative bacteria (PubMed:7867067). Also plays a role in binding of unopsonized particles by alveolar macrophages (By similarity). Binds to the secretoglobin SCGB3A2 (By similarity). {ECO:0000250|UniProtKB:Q9UEW3, ECO:0000250|UniProtKB:Q9WUB9, ECO:0000269|PubMed:7867067}.	Macrophage receptor MARCO OS=Mus musculus OX=10090 GN=Marco PE=1 SV=1 - [MARCO_MOUSE]	3.28	2	2	4	518	52.697	7.84033	0.913277	0.932177	0.843278	0.896244	1.14059	1.03106	1.12918	1.10028	0.814561	0.00978747
Q5XG73	Acyl-CoA-binding domain-containing protein 5	Acbd5	FUNCTION: Acyl-CoA binding protein which acts as the peroxisome receptor for pexophagy but is dispensable for aggrephagy and nonselective autophagy. Binds medium- and long-chain acyl-CoA esters (By similarity). {ECO:0000250}.	Acyl-CoA-binding domain-containing protein 5 OS=Mus musculus OX=10090 GN=Acbd5 PE=1 SV=1 - [ACBD5_MOUSE]	5.71	3	3	5	508	56.5782	5.41455	0.925906	0.982097	0.799348	0.90245	1.0834	1.11059	1.13112	1.10837	0.814214	0.0209906
P97384	Annexin A11	Anxa11	FUNCTION: Required for midbody formation and completion of the terminal phase of cytokinesis (By similarity). Binds specifically to calcyclin in a calcium-dependent manner. {ECO:0000250}.	Annexin A11 OS=Mus musculus OX=10090 GN=Anxa11 PE=1 SV=2 - [ANX11_MOUSE]	24.85	10	11	21	503	54.0448	7.66455	0.925428	0.85764	0.939611	0.90756	1.0102	1.23615	1.09826	1.11487	0.814049	0.042274
Q8R332	Nucleoporin p58/p45	Nup58	FUNCTION: Component of the nuclear pore complex, a complex required for the trafficking across the nuclear membrane. {ECO:0000250|UniProtKB:P70581}.	Nucleoporin p58/p45 OS=Mus musculus OX=10090 GN=Nup58 PE=1 SV=1 - [NUP58_MOUSE]	3.07	2	2	2	587	59.4089	9.29053	0.953585	0.868324	0.904599	0.908836	1.08087	1.17156	1.10054	1.11766	0.813163	0.00485294
P59279	Ras-related protein Rab-2B	Rab2b	FUNCTION: Required for protein transport from the endoplasmic reticulum to the Golgi complex. {ECO:0000305}.	Ras-related protein Rab-2B OS=Mus musculus OX=10090 GN=Rab2b PE=1 SV=1 - [RAB2B_MOUSE]	36.11	1	7	12	216	24.1831	6.68311	0.911608	0.886467	0.922302	0.906792	1.03108	1.13096	1.18521	1.11575	0.812719	0.0107707
E9Q5C9	Nucleolar and coiled-body phosphoprotein 1	Nolc1	FUNCTION: Nucleolar protein that acts as a regulator of RNA polymerase I by connecting RNA polymerase I with enzymes responsible for ribosomal processing and modification (By similarity). Required for neural crest specification: following monoubiquitination by the BCR(KBTBD8) complex, associates with TCOF1 and acts as a platform to connect RNA polymerase I with enzymes responsible for ribosomal p…	Nucleolar and coiled-body phosphoprotein 1 OS=Mus musculus OX=10090 GN=Nolc1 PE=1 SV=1 - [NOLC1_MOUSE]	11.11	9	9	10	702	73.6543	9.36377	0.939326	0.855257	0.943539	0.912707	1.04123	1.22015	1.11302	1.1248	0.811441	0.0233694
P56379	ATP synthase subunit ATP5MPL, mitochondrial	Atp5mpl	FUNCTION: Mitochondrial membrane ATP synthase (F(1)F(0) ATP synthase or Complex V) produces ATP from ADP in the presence of a proton gradient across the membrane which is generated by electron transport complexes of the respiratory chain. F-type ATPases consist of two structural domains, F(1) - containing the extramembraneous catalytic core and F(0) - containing the membrane proton channel, linke…	ATP synthase subunit ATP5MPL, mitochondrial OS=Mus musculus OX=10090 GN=Atp5mpl PE=1 SV=1 - [ATP68_MOUSE]	20.69	2	2	13	58	6.69359	9.99365	0.811959	0.972937	0.932141	0.905679	1.19225	1.07959	1.081	1.11762	0.810367	0.0255512
P26369	Splicing factor U2AF 65 kDa subunit	U2af2	FUNCTION: Plays a role in pre-mRNA splicing and 3'-end processing. By recruiting PRPF19 and the PRP19C/Prp19 complex/NTC/Nineteen complex to the RNA polymerase II C-terminal domain (CTD), and thereby pre-mRNA, may couple transcription to splicing. Required for the export of mRNA out of the nucleus, even if the mRNA is encoded by an intron-less gene. Positively regulates pre-mRNA 3'-end processing…	Splicing factor U2AF 65 kDa subunit OS=Mus musculus OX=10090 GN=U2af2 PE=1 SV=3 - [U2AF2_MOUSE]	15.16	7	7	10	475	53.4832	9.08545	0.926581	0.869064	0.895089	0.896911	1.00883	1.10703	1.20969	1.10852	0.80911	0.024723
E9PZM4	Chromodomain-helicase-DNA-binding protein 2	Chd2	FUNCTION: DNA-binding helicase that specifically binds to the promoter of target genes, leading to chromatin remodeling, possibly by promoting deposition of histone H3.3. Involved in myogenesis via interaction with MYOD1: binds to myogenic gene regulatory sequences and mediates incorporation of histone H3.3 prior to the onset of myogenic gene expression, promoting their expression. {ECO:0000269|P…	Chromodomain-helicase-DNA-binding protein 2 OS=Mus musculus OX=10090 GN=Chd2 PE=1 SV=1 - [CHD2_MOUSE]	0.55	1	1	1	1827	210.674	8.06006	0.952269	0.834254	0.923628	0.903384	1.03563	1.13192	1.18842	1.11866	0.80756	0.019523
O35226	26S proteasome non-ATPase regulatory subunit 4	Psmd4	FUNCTION: Component of the 26S proteasome, a multiprotein complex involved in the ATP-dependent degradation of ubiquitinated proteins. This complex plays a key role in the maintenance of protein homeostasis by removing misfolded or damaged proteins, which could impair cellular functions, and by removing proteins whose functions are no longer required. Therefore, the proteasome participates in num…	26S proteasome non-ATPase regulatory subunit 4 OS=Mus musculus OX=10090 GN=Psmd4 PE=1 SV=1 - [PSMD4_MOUSE]	12.5	3	3	6	376	40.6782	4.79248	0.921332	0.876757	0.902984	0.900358	1.1549	1.17507	1.01728	1.11575	0.806954	0.0136542
Q64237	Dopamine beta-hydroxylase	Dbh	FUNCTION: Conversion of dopamine to noradrenaline. {ECO:0000269|PubMed:27148966, ECO:0000269|PubMed:7715704}.	Dopamine beta-hydroxylase OS=Mus musculus OX=10090 GN=Dbh PE=1 SV=2 - [DOPO_MOUSE]	4.82	2	2	4	622	70.2688	5.79541	0.927407	0.879017	0.906834	0.90442	0.99704	1.25921	1.10637	1.12087	0.80689	0.048821
Q8BP48	Methionine aminopeptidase 1	Metap1	FUNCTION: Cotranslationally removes the N-terminal methionine from nascent proteins. The N-terminal methionine is often cleaved when the second residue in the primary sequence is small and uncharged (Met-Ala-, Cys, Gly, Pro, Ser, Thr, or Val). {ECO:0000255|HAMAP-Rule:MF_03174}.	Methionine aminopeptidase 1 OS=Mus musculus OX=10090 GN=Metap1 PE=1 SV=1 - [MAP11_MOUSE]	4.92	2	2	2	386	43.1932	7.1665	0.980382	0.900177	0.797982	0.892847	1.08855	1.20998	1.03426	1.11093	0.803693	0.0421869
Q8K2Q5	Coiled-coil-helix-coiled-coil-helix domain-containing protein 7	Chchd7		Coiled-coil-helix-coiled-coil-helix domain-containing protein 7 OS=Mus musculus OX=10090 GN=Chchd7 PE=1 SV=1 - [CHCH7_MOUSE]	21.18	1	1	1	85	10.0947	8.51416	0.859341	0.897096	0.976043	0.910827	1.17361	1.2189	1.00761	1.13337	0.803641	0.0378478
Q61503	5'-nucleotidase	Nt5e	FUNCTION: Hydrolyzes extracellular nucleotides into membrane permeable nucleosides.	5'-nucleotidase OS=Mus musculus OX=10090 GN=Nt5e PE=1 SV=2 - [5NTD_MOUSE]	2.95	1	1	1	576	63.8239	6.63916	0.96038	0.924629	0.828999	0.904669	1.12686	1.24822	1.01541	1.13016	0.800477	0.0442393
Q9Z2D6	Methyl-CpG-binding protein 2	Mecp2	FUNCTION: Chromosomal protein that binds to methylated DNA. It can bind specifically to a single methyl-CpG pair. It is not influenced by sequences flanking the methyl-CpGs. Mediates transcriptional repression through interaction with histone deacetylase and the corepressor SIN3. Binds both 5-methylcytosine (5mC) and 5-hydroxymethylcytosine (5hmC)-containing DNA, with a preference for 5-methylcyt…	Methyl-CpG-binding protein 2 OS=Mus musculus OX=10090 GN=Mecp2 PE=1 SV=1 - [MECP2_MOUSE]	30.99	13	13	19	484	52.2755	9.96436	0.980639	0.834784	0.922907	0.912777	1.12652	1.18179	1.11323	1.14052	0.80032	0.00856805
Q80VL1	Tudor and KH domain-containing protein	Tdrkh	FUNCTION: Participates in the primary piRNA biogenesis pathway and is required during spermatogenesis to repress transposable elements and prevent their mobilization, which is essential for the germline integrity. The piRNA metabolic process mediates the repression of transposable elements during meiosis by forming complexes composed of piRNAs and Piwi proteins and govern the methylation and subs…	Tudor and KH domain-containing protein OS=Mus musculus OX=10090 GN=Tdrkh PE=1 SV=1 - [TDRKH_MOUSE]	5	3	3	4	560	62.0953	4.94482	0.937111	0.823498	0.894715	0.885108	1.08949	1.22007	1.01288	1.10748	0.799208	0.0321516
P62874	Guanine nucleotide-binding protein G(I)/G(S)/G(T) subunit beta-1	Gnb1	FUNCTION: Guanine nucleotide-binding proteins (G proteins) are involved as a modulator or transducer in various transmembrane signaling systems. The beta and gamma chains are required for the GTPase activity, for replacement of GDP by GTP, and for G protein-effector interaction (By similarity). {ECO:0000250}.	Guanine nucleotide-binding protein G(I)/G(S)/G(T) subunit beta-1 OS=Mus musculus OX=10090 GN=Gnb1 PE=1 SV=3 - [GBB1_MOUSE]	35.29	6	12	53	340	37.353	5.99854	1.00044	0.844193	0.856804	0.900478	1.19233	1.12895	1.05892	1.12673	0.799194	0.0231804
P19973	Lymphocyte-specific protein 1	Lsp1	FUNCTION: May play a role in mediating neutrophil activation and chemotaxis. {ECO:0000269|PubMed:17481585}.	Lymphocyte-specific protein 1 OS=Mus musculus OX=10090 GN=Lsp1 PE=1 SV=2 - [LSP1_MOUSE]	37.88	10	10	43	330	36.6918	4.81787	0.975959	0.803041	0.899313	0.892771	1.13152	1.09108	1.12891	1.11717	0.799136	0.0122505
Q8K124	Pleckstrin homology domain-containing family O member 2	Plekho2		Pleckstrin homology domain-containing family O member 2 OS=Mus musculus OX=10090 GN=Plekho2 PE=1 SV=1 - [PKHO2_MOUSE]	12.93	4	4	6	495	53.8394	5.50342	0.985146	0.812277	0.842925	0.880116	1.02082	1.21718	1.06785	1.10195	0.798689	0.0495106
Q69ZF3	Non-lysosomal glucosylceramidase	Gba2	FUNCTION: Non-lysosomal glucosylceramidase that catalyzes the hydrolysis of glucosylceramide (GlcCer) to free glucose and ceramide (PubMed:17080196, PubMed:23250757). Glucosylceramides are membrane glycosphingolipids that have a wide intracellular distribution (PubMed:23250757). They are the main precursors of more complex glycosphingolipids that play a role in cellular growth, differentiation, a…	Non-lysosomal glucosylceramidase OS=Mus musculus OX=10090 GN=Gba2 PE=1 SV=2 - [GBA2_MOUSE]	1.63	2	2	2	918	103.227	5.59229	0.945592	0.861726	0.864868	0.890728	1.06951	1.15742	1.12363	1.11685	0.797534	0.00382458
O70370	Cathepsin S	Ctss	FUNCTION: Thiol protease. Key protease responsible for the removal of the invariant chain from MHC class II molecules. The bond-specificity of this proteinase is in part similar to the specificities of cathepsin L.	Cathepsin S OS=Mus musculus OX=10090 GN=Ctss PE=1 SV=2 - [CATS_MOUSE]	10.59	4	4	4	340	38.4495	6.96143	0.951663	0.898131	0.817578	0.889124	1.07928	1.11997	1.14569	1.11498	0.797436	0.00655144
Q9JLQ0	CD2-associated protein	Cd2ap	FUNCTION: Seems to act as an adapter protein between membrane proteins and the actin cytoskeleton (By similarity). In collaboration with CBLC, modulates the rate of RET turnover and may act as regulatory checkpoint that limits the potency of GDNF on neuronal survival. Controls CBLC function, converting it from an inhibitor to a promoter of RET degradation (By similarity). May play a role in recep…	CD2-associated protein OS=Mus musculus OX=10090 GN=Cd2ap PE=1 SV=3 - [CD2AP_MOUSE]	6.91	4	4	5	637	70.4069	6.37939	0.939336	0.866009	0.909565	0.90497	1.12159	1.16585	1.12221	1.13655	0.796243	0.000858477
Q0VGM9	Regulator of telomere elongation helicase 1	Rtel1	FUNCTION: ATP-dependent DNA helicase implicated in telomere-length regulation, DNA repair and the maintenance of genomic stability. Acts as an anti-recombinase to counteract toxic recombination and limit crossover during meiosis. Regulates meiotic recombination and crossover homeostasis by physically dissociating strand invasion events and thereby promotes noncrossover repair by meiotic synthesis…	Regulator of telomere elongation helicase 1 OS=Mus musculus OX=10090 GN=Rtel1 PE=1 SV=2 - [RTEL1_MOUSE]	1	1	2	2	1203	133.682	8.104	0.897373	0.900273	0.893136	0.896927	1.04734	1.19485	1.14825	1.13015	0.793638	0.00588147
Q99ME9	Nucleolar GTP-binding protein 1	Gtpbp4	FUNCTION: Involved in the biogenesis of the 60S ribosomal subunit. {ECO:0000250}.	Nucleolar GTP-binding protein 1 OS=Mus musculus OX=10090 GN=Gtpbp4 PE=1 SV=3 - [NOG1_MOUSE]	3.31	2	2	4	634	74.0659	9.5249	0.896762	0.846604	0.929576	0.890981	0.98127	1.23346	1.15912	1.12462	0.792251	0.0410607
Q3UEZ8	Sodium/bile acid cotransporter 4	Slc10a4	FUNCTION: Transporter for bile acids. {ECO:0000250}.	Sodium/bile acid cotransporter 4 OS=Mus musculus OX=10090 GN=Slc10a4 PE=2 SV=1 - [NTCP4_MOUSE]	3.43	1	1	1	437	46.6112	5.0083	0.918101	0.866486	0.909802	0.89813	1.1735	1.14366	1.09187	1.13634	0.790368	0.00115336
Q9D1I2	Caspase recruitment domain-containing protein 19	Card19	FUNCTION: Plays a role in inhibiting the effects of BCL10-induced activation of NF-kappa-B. {ECO:0000250|UniProtKB:Q96LW7}.	Caspase recruitment domain-containing protein 19 OS=Mus musculus OX=10090 GN=Card19 PE=1 SV=1 - [CAR19_MOUSE]	9.84	2	2	4	183	20.9228	8.03076	0.91742	0.885539	0.887602	0.896854	1.20318	1.13927	1.06422	1.13556	0.789793	0.00451306
Q3TEA8	Heterochromatin protein 1-binding protein 3	Hp1bp3	FUNCTION: Component of heterochromatin that maintains heterochromatin integrity during G1/S progression and regulates the duration of G1 phase to critically influence cell proliferative capacity. May play a role in hypoxia-induced oncogenesis. {ECO:0000250|UniProtKB:Q5SSJ5, ECO:0000269|PubMed:8978696}.	Heterochromatin protein 1-binding protein 3 OS=Mus musculus OX=10090 GN=Hp1bp3 PE=1 SV=1 - [HP1B3_MOUSE]	19.49	12	12	34	554	60.8291	9.70068	0.963441	0.803317	0.905922	0.890893	1.19479	1.15033	1.04199	1.12904	0.789075	0.0217306
P26645	Myristoylated alanine-rich C-kinase substrate	Marcks	FUNCTION: MARCKS is the most prominent cellular substrate for protein kinase C. This protein binds calmodulin, actin, and synapsin. MARCKS is a filamentous (F) actin cross-linking protein.	Myristoylated alanine-rich C-kinase substrate OS=Mus musculus OX=10090 GN=Marcks PE=1 SV=2 - [MARCS_MOUSE]	18.12	5	5	15	309	29.6438	4.33545	0.870612	0.863223	0.886397	0.873411	1.04166	1.17726	1.10207	1.107	0.788988	0.00421394
P97370	Sodium/potassium-transporting ATPase subunit beta-3	Atp1b3	FUNCTION: This is the non-catalytic component of the active enzyme, which catalyzes the hydrolysis of ATP coupled with the exchange of Na(+) and K(+) ions across the plasma membrane. The exact function of the beta-3 subunit is not known.	Sodium/potassium-transporting ATPase subunit beta-3 OS=Mus musculus OX=10090 GN=Atp1b3 PE=1 SV=1 - [AT1B3_MOUSE]	7.19	2	2	11	278	31.7552	8.51416	0.978153	0.88952	0.861461	0.909711	1.18782	1.15623	1.1151	1.15305	0.788958	0.00403519
O88895	Histone deacetylase 3	Hdac3	FUNCTION: Responsible for the deacetylation of lysine residues on the N-terminal part of the core histones (H2A, H2B, H3 and H4), and some other non-histone substrates. Histone deacetylation gives a tag for epigenetic repression and plays an important role in transcriptional regulation, cell cycle progression and developmental events. Histone deacetylases act via the formation of large multiprote…	Histone deacetylase 3 OS=Mus musculus OX=10090 GN=Hdac3 PE=1 SV=1 - [HDAC3_MOUSE]	1.65	1	1	1	424	48.3332	5.26221	0.877853	0.914896	0.895752	0.896167	1.25394	1.06241	1.10211	1.13949	0.786465	0.0148426
Q9Z0V7	Mitochondrial import inner membrane translocase subunit Tim17-B	Timm17b	FUNCTION: Essential component of the TIM23 complex, a complex that mediates the translocation of transit peptide-containing proteins across the mitochondrial inner membrane.	Mitochondrial import inner membrane translocase subunit Tim17-B OS=Mus musculus OX=10090 GN=Timm17b PE=1 SV=1 - [TI17B_MOUSE]	22.09	2	2	5	172	18.3403	9.02686	0.891545	0.845823	1.02101	0.919459	1.16393	1.09886	1.24733	1.17004	0.785835	0.0209242
Q3TMW1	Coiled-coil domain-containing protein 102A	Ccdc102a		Coiled-coil domain-containing protein 102A OS=Mus musculus OX=10090 GN=Ccdc102a PE=1 SV=2 - [C102A_MOUSE]	2.19	1	1	1	549	62.586	5.69385	0.880424	0.928351	0.846689	0.885155	1.01781	1.087	1.28374	1.12952	0.783659	0.0423727
Q9D1L0	Coiled-coil-helix-coiled-coil-helix domain-containing protein 2	Chchd2	FUNCTION: Transcription factor. Binds to the oxygen responsive element of COX4I2 and activates its transcription under hypoxia conditions (4% oxygen), as well as normoxia conditions (20% oxygen). {ECO:0000250|UniProtKB:Q9Y6H1}.	Coiled-coil-helix-coiled-coil-helix domain-containing protein 2 OS=Mus musculus OX=10090 GN=Chchd2 PE=2 SV=1 - [CHCH2_MOUSE]	15.03	2	2	3	153	15.6508	9.65674	0.88384	0.903313	0.837232	0.874795	0.996426	1.18419	1.17039	1.117	0.783164	0.01889
Q9JM14	5'(3')-deoxyribonucleotidase, cytosolic type	Nt5c	FUNCTION: Dephosphorylates the 5' and 2'(3')-phosphates of deoxyribonucleotides, with a preference for dUMP and dTMP, intermediate activity towards dGMP, and low activity towards dCMP and dAMP. {ECO:0000269|PubMed:10681516}.	5'(3')-deoxyribonucleotidase, cytosolic type OS=Mus musculus OX=10090 GN=Nt5c PE=1 SV=1 - [NT5C_MOUSE]	13	2	2	4	200	23.0618	5.49072	0.943703	0.796002	0.907833	0.882513	1.00012	1.2468	1.14104	1.12932	0.781452	0.0427053
Q61464	Zinc finger protein 638	Znf638	FUNCTION: Transcription factor that binds to cytidine clusters in double-stranded DNA (By similarity). Plays a key role in the silencing of unintegrated retroviral DNA: some part of the retroviral DNA formed immediately after infection remains unintegrated in the host genome and is transcriptionally repressed (PubMed:30487602). Mediates transcriptional repression of unintegrated viral DNA by spec…	Zinc finger protein 638 OS=Mus musculus OX=10090 GN=Znf638 PE=1 SV=2 - [ZN638_MOUSE]	1.48	3	3	3	1960	217.999	6.88818	0.959374	0.783878	0.935708	0.892987	1.14747	1.15848	1.1286	1.14485	0.780003	0.0106231
O35864	COP9 signalosome complex subunit 5	Cops5	FUNCTION: Probable protease subunit of the COP9 signalosome complex (CSN), a complex involved in various cellular and developmental processes. The CSN complex is an essential regulator of the ubiquitin (Ubl) conjugation pathway by mediating the deneddylation of the cullin subunits of the SCF-type E3 ligase complexes, leading to decrease the Ubl ligase activity of SCF-type complexes such as SCF, C…	COP9 signalosome complex subunit 5 OS=Mus musculus OX=10090 GN=Cops5 PE=1 SV=3 - [CSN5_MOUSE]	4.79	2	2	2	334	37.5247	6.53662	0.873037	0.825601	0.900001	0.866213	1.17431	1.06139	1.10185	1.11252	0.778605	0.00338468
Q69ZP3	Probable hydrolase PNKD	Pnkd	FUNCTION: Probable hydrolase that plays an aggravative role in the development of cardiac hypertrophy via activation of the NF-kappa-B signaling pathway. {ECO:0000269|PubMed:17420335}.	Probable hydrolase PNKD OS=Mus musculus OX=10090 GN=Pnkd PE=1 SV=2 - [PNKD_MOUSE]	3.12	1	1	1	385	42.99	8.93896	0.986057	0.872423	0.815377	0.891286	1.2866	1.12961	1.02419	1.1468	0.777195	0.0488244
P70333	Heterogeneous nuclear ribonucleoprotein H2	Hnrnph2	FUNCTION: This protein is a component of the heterogeneous nuclear ribonucleoprotein (hnRNP) complexes which provide the substrate for the processing events that pre-mRNAs undergo before becoming functional, translatable mRNAs in the cytoplasm. Binds poly(RG) (By similarity). {ECO:0000250}.	Heterogeneous nuclear ribonucleoprotein H2 OS=Mus musculus OX=10090 GN=Hnrnph2 PE=1 SV=1 - [HNRH2_MOUSE]	22.27	1	10	22	449	49.2483	6.30322	0.885331	0.845234	0.931527	0.887364	1.01616	1.28993	1.12818	1.14476	0.775155	0.0365555
Q61285	ATP-binding cassette sub-family D member 2	Abcd2	FUNCTION: Probable transporter. {ECO:0000250}.	ATP-binding cassette sub-family D member 2 OS=Mus musculus OX=10090 GN=Abcd2 PE=1 SV=1 - [ABCD2_MOUSE]	14.04	12	12	18	741	83.4297	9.08545	0.967765	0.84508	0.825824	0.879556	1.10578	1.23607	1.06313	1.13499	0.774944	0.0202414
Q9DCL2	Cytosolic iron-sulfur assembly component 2A	Ciao2a	FUNCTION: Component of the cytosolic iron-sulfur protein assembly (CIA) complex, a multiprotein complex that mediates the incorporation of iron-sulfur cluster into extramitochondrial Fe/S proteins (PubMed:23891004). As a CIA complex component and in collaboration with CIAO1 specifically matures ACO1 and stabilizes IREB2 (PubMed:23891004). May play a role in chromosome segregation through establis…	Cytosolic iron-sulfur assembly component 2A OS=Mus musculus OX=10090 GN=Ciao2a PE=1 SV=1 - [CIA2A_MOUSE]	6.88	1	1	1	160	18.4064	4.81787	1.00477	0.727033	0.935865	0.889221	1.19809	1.16702	1.07793	1.14768	0.7748	0.0467583
Q9WV85	Nucleoside diphosphate kinase 3	Nme3	FUNCTION: Major role in the synthesis of nucleoside triphosphates other than ATP. The ATP gamma phosphate is transferred to the NDP beta phosphate via a ping-pong mechanism, using a phosphorylated active-site intermediate. Probably has a role in normal hematopoiesis by inhibition of granulocyte differentiation and induction of apoptosis (By similarity). {ECO:0000250}.	Nucleoside diphosphate kinase 3 OS=Mus musculus OX=10090 GN=Nme3 PE=1 SV=3 - [NDK3_MOUSE]	19.53	3	3	4	169	19.0868	6.68311	0.920776	0.898907	0.84619	0.888624	1.08293	1.2081	1.16153	1.15085	0.772144	0.00356815
Q80X80	Phospholipid transfer protein C2CD2L	C2cd2l	FUNCTION: Lipid-binding protein that transports phosphatidylinositol, the precursor of phosphatidylinositol 4,5-bisphosphate (PI(4,5)P2), from its site of synthesis in the endoplasmic reticulum to the cell membrane (By similarity). It thereby maintains the pool of cell membrane phosphoinositides, which are degraded during phospholipase C (PLC) signaling (By similarity). Plays a key role in the co…	Phospholipid transfer protein C2CD2L OS=Mus musculus OX=10090 GN=C2cd2l PE=1 SV=3 - [C2C2L_MOUSE]	1.42	1	1	1	706	76.282	7.21045	0.910232	0.85094	0.894113	0.885095	1.2835	1.05021	1.11857	1.15076	0.769138	0.0205233
Q8BK08	Transmembrane protein 11, mitochondrial	Tmem11	FUNCTION: Plays a role in mitochondrial morphogenesis. {ECO:0000250|UniProtKB:P17152}.	Transmembrane protein 11, mitochondrial OS=Mus musculus OX=10090 GN=Tmem11 PE=1 SV=1 - [TMM11_MOUSE]	8.95	2	2	3	190	21.2978	7.35693	0.95003	0.848775	0.854201	0.884335	1.15738	1.21554	1.07895	1.15062	0.768571	0.00662792
Q9D5V6	Synapse-associated protein 1	Syap1	FUNCTION: Plays a role in adipocyte differentiation by promoting mTORC2-mediated phosphorylation of AKT1 at 'Ser-473' after growth factor stimulation (PubMed:23300339). {ECO:0000269|PubMed:23300339}.	Synapse-associated protein 1 OS=Mus musculus OX=10090 GN=Syap1 PE=1 SV=1 - [SYAP1_MOUSE]	2.47	1	1	2	365	41.3245	4.53857	0.93084	0.865007	0.846971	0.880939	1.04208	1.29296	1.10457	1.14653	0.768349	0.0289197
Q6ZWY8	Thymosin beta-10	Tmsb10	FUNCTION: Plays an important role in the organization of the cytoskeleton. Binds to and sequesters actin monomers (G actin) and therefore inhibits actin polymerization (By similarity). {ECO:0000250}.	Thymosin beta-10 OS=Mus musculus OX=10090 GN=Tmsb10 PE=1 SV=3 - [TYB10_MOUSE]	61.36	1	3	11	44	5.02255	5.36377	0.921864	0.926269	0.768898	0.872344	1.0425	1.22934	1.15512	1.14232	0.763659	0.0227752
Q8BL86	Metallo-beta-lactamase domain-containing protein 2	Mblac2		Metallo-beta-lactamase domain-containing protein 2 OS=Mus musculus OX=10090 GN=Mblac2 PE=1 SV=2 - [MBLC2_MOUSE]	3.58	1	1	1	279	31.1858	6.85889	0.954805	0.867657	0.828736	0.883733	1.28395	1.18009	1.01077	1.15827	0.762978	0.0354205
A2RTL5	Arginine/serine-rich coiled-coil protein 2	Rsrc2		Arginine/serine-rich coiled-coil protein 2 OS=Mus musculus OX=10090 GN=Rsrc2 PE=2 SV=1 - [RSRC2_MOUSE]	1.86	1	1	2	376	43.8499	11.4585	0.883013	0.795131	0.938095	0.87208	1.03133	1.23671	1.17075	1.14627	0.760801	0.0202658
C0HKD8	Microfibrillar-associated protein 1A	Mfap1a	FUNCTION: Involved in pre-mRNA splicing as a component of the spliceosome. {ECO:0000250|UniProtKB:P55081}.	Microfibrillar-associated protein 1A OS=Mus musculus OX=10090 GN=Mfap1a PE=1 SV=1 - [MFA1A_MOUSE]	7.97	2	3	6	439	51.9227	4.98291	0.914383	0.774608	0.93227	0.873754	1.01782	1.29263	1.13604	1.14883	0.760561	0.0428471
P70429	Ena/VASP-like protein	Evl	FUNCTION: Ena/VASP proteins are actin-associated proteins involved in a range of processes dependent on cytoskeleton remodeling and cell polarity such as axon guidance and lamellipodial and filopodial dynamics in migrating cells. EVL enhances actin nucleation and polymerization. {ECO:0000269|PubMed:10087267, ECO:0000269|PubMed:10945997}.	Ena/VASP-like protein OS=Mus musculus OX=10090 GN=Evl PE=1 SV=2 - [EVL_MOUSE]	7	2	2	2	414	44.3103	8.85107	0.959947	0.824644	0.824008	0.869533	1.10157	1.19268	1.13709	1.14378	0.760227	0.00637075
Q8K4G1	Latent-transforming growth factor beta-binding protein 4	Ltbp4	FUNCTION: Key regulator of transforming growth factor beta (TGFB1, TGFB2 and TGFB3) that controls TGF-beta activation by maintaining it in a latent state during storage in extracellular space. Associates specifically via disulfide bonds with the Latency-associated peptide (LAP), which is the regulatory chain of TGF-beta, and regulates integrin-dependent activation of TGF-beta. {ECO:0000250|UniPro…	Latent-transforming growth factor beta-binding protein 4 OS=Mus musculus OX=10090 GN=Ltbp4 PE=1 SV=2 - [LTBP4_MOUSE]	8.52	13	13	23	1666	178.523	5.46533	0.901314	0.875047	0.868563	0.881641	1.17407	1.24477	1.06175	1.1602	0.759907	0.00680174
Q9JI46	Diphosphoinositol polyphosphate phosphohydrolase 1	Nudt3	FUNCTION: Cleaves a beta-phosphate from the diphosphate groups in PP-InsP5 (diphosphoinositol pentakisphosphate) and [PP]2-InsP4 (bisdiphosphoinositol tetrakisphosphate), suggesting that it may play a role in signal transduction. InsP6 (inositol hexakisphosphate) is not a substrate. Also able to catalyze the hydrolysis of dinucleoside oligophosphates, with Ap6A and Ap5A being the preferred substr…	Diphosphoinositol polyphosphate phosphohydrolase 1 OS=Mus musculus OX=10090 GN=Nudt3 PE=1 SV=1 - [NUDT3_MOUSE]	5.36	1	1	2	168	19.0175	6.34131	0.979382	0.804764	0.834121	0.872756	1.09135	1.18761	1.17495	1.1513	0.758058	0.0107954
Q3U3R4	Lipase maturation factor 1	Lmf1	FUNCTION: Involved in the maturation of specific proteins in the endoplasmic reticulum. Required for maturation and transport of active lipoprotein lipase (LPL) through the secretory pathway. Each LMF1 molecule chaperones 50 or more molecules of LPL. {ECO:0000250|UniProtKB:Q96S06, ECO:0000269|PubMed:17994020}.	Lipase maturation factor 1 OS=Mus musculus OX=10090 GN=Lmf1 PE=1 SV=1 - [LMF1_MOUSE]	5.4	2	2	2	574	65.8355	9.29053	0.911341	0.83831	0.832561	0.860737	1.04871	1.17282	1.18555	1.13569	0.757898	0.00551667
Q8K212	Phosphofurin acidic cluster sorting protein 1	Pacs1	FUNCTION: Coat protein that is involved in the localization of trans-Golgi network (TGN) membrane proteins that contain acidic cluster sorting motifs. Controls the endosome-to-Golgi trafficking of furin and mannose-6-phosphate receptor by connecting the acidic-cluster-containing cytoplasmic domain of these molecules with the adapter-protein complex-1 (AP-1) of endosomal clathrin-coated membrane p…	Phosphofurin acidic cluster sorting protein 1 OS=Mus musculus OX=10090 GN=Pacs1 PE=1 SV=2 - [PACS1_MOUSE]	3.23	2	2	2	961	104.764	7.73779	0.903704	0.731824	0.97885	0.871459	1.13168	1.12484	1.19862	1.15171	0.756664	0.021794
Q91YU6	Leucine zipper putative tumor suppressor 2	Lzts2	FUNCTION: Negative regulator of katanin-mediated microtubule severing and release from the centrosome. Required for central spindle formation and the completion of cytokinesis. May negatively regulate axonal outgrowth by preventing the formation of microtubule bundles that are necessary for transport within the elongating axon. Negative regulator of the Wnt signaling pathway. Represses beta-caten…	Leucine zipper putative tumor suppressor 2 OS=Mus musculus OX=10090 GN=Lzts2 PE=1 SV=3 - [LZTS2_MOUSE]	1.04	1	1	1	671	72.5338	7.10791	1.0024	0.761836	0.848026	0.870755	1.05699	1.19305	1.20479	1.15161	0.756119	0.0296667
Q61029	Lamina-associated polypeptide 2, isoforms beta/delta/epsilon/gamma	Tmpo	FUNCTION: May help direct the assembly of the nuclear lamina and thereby help maintain the structural organization of the nuclear envelope. Possible receptor for attachment of lamin filaments to the inner nuclear membrane. May be involved in the control of initiation of DNA replication through its interaction with NAKAP95 (By similarity). {ECO:0000250}.	Lamina-associated polypeptide 2, isoforms beta/delta/epsilon/gamma OS=Mus musculus OX=10090 GN=Tmpo PE=1 SV=4 - [LAP2B_MOUSE]	34.96	5	13	29	452	50.3421	9.45166	0.898537	0.73893	0.986632	0.8747	1.15212	1.24496	1.07459	1.15722	0.755862	0.0321664
Q99MS7	EH domain-binding protein 1-like protein 1	Ehbp1l1	FUNCTION: May act as Rab effector protein and play a role in vesicle trafficking (By similarity). Involved in apical-directed transport in polarized epithelial cells; the functions seems to implicate Rab8, BIN1 and possibly DNM1 (PubMed:26833786). {ECO:0000250|UniProtKB:Q8N3D4}.	EH domain-binding protein 1-like protein 1 OS=Mus musculus OX=10090 GN=Ehbp1l1 PE=1 SV=1 - [EH1L1_MOUSE]	0.41	1	1	1	1716	184.722	4.729	0.851827	0.926925	0.84887	0.875874	1.08146	1.32389	1.07828	1.16121	0.754279	0.0286604
Q9CRB8	Mitochondrial fission process protein 1	Mtfp1	FUNCTION: Involved in the mitochondrial division probably by regulating membrane fission. Loss-of-function leads to apoptosis (By similarity). {ECO:0000250}.	Mitochondrial fission process protein 1 OS=Mus musculus OX=10090 GN=Mtfp1 PE=1 SV=1 - [MTFP1_MOUSE]	19.88	3	3	6	166	18.3026	8.67529	0.829516	0.832634	0.94005	0.8674	1.06123	1.334	1.06035	1.15186	0.753042	0.0440691
Q8BGD8	Cytochrome c oxidase assembly factor 6 homolog	Coa6	FUNCTION: Involved in the maturation of the mitochondrial respiratory chain complex IV subunit MT-CO2/COX2. Thereby, may regulate early steps of complex IV assembly. Mitochondrial respiratory chain complex IV or cytochrome c oxidase is the component of the respiratory chain that catalyzes the transfer of electrons from intermembrane space cytochrome c to molecular oxygen in the matrix and as a co…	Cytochrome c oxidase assembly factor 6 homolog OS=Mus musculus OX=10090 GN=Coa6 PE=1 SV=1 - [COA6_MOUSE]	13.92	1	1	2	79	9.29235	8.1626	0.978045	0.859083	0.781163	0.872764	1.30592	1.17679	1.01908	1.16726	0.7477	0.0431454
Q9D1G5	Leucine-rich repeat-containing protein 57	Lrrc57		Leucine-rich repeat-containing protein 57 OS=Mus musculus OX=10090 GN=Lrrc57 PE=1 SV=1 - [LRC57_MOUSE]	3.35	1	1	2	239	26.7433	8.35303	0.88327	0.811227	0.91663	0.870375	1.09112	1.27408	1.1299	1.16503	0.747083	0.0098719
Q9DAS9	Guanine nucleotide-binding protein G(I)/G(S)/G(O) subunit gamma-12	Gng12	FUNCTION: Guanine nucleotide-binding proteins (G proteins) are involved as a modulator or transducer in various transmembrane signaling systems. The beta and gamma chains are required for the GTPase activity, for replacement of GDP by GTP, and for G protein-effector interaction.	Guanine nucleotide-binding protein G(I)/G(S)/G(O) subunit gamma-12 OS=Mus musculus OX=10090 GN=Gng12 PE=1 SV=3 - [GBG12_MOUSE]	34.72	2	2	4	72	7.99212	8.96826	0.920002	0.898725	0.791704	0.870144	1.23793	1.2588	1.02094	1.17256	0.74209	0.0243337
O35488	Very long-chain acyl-CoA synthetase	Slc27a2	FUNCTION: Acyl CoA synthetase that activates long-chain and very long-chain fatty acids (VLCFAs) by catalyzing the formation of fatty acyl-CoA (PubMed:15699031, PubMed:20530735). Can also activate branched-chain fatty acids such as phytanic acid and pristanic acid (By similarity). Does not activate C24 bile acids, cholate and chenodeoxycholate (By similarity). In vitro, activates 3-alpha,7-alpha,…	Very long-chain acyl-CoA synthetase OS=Mus musculus OX=10090 GN=Slc27a2 PE=1 SV=2 - [S27A2_MOUSE]	5.32	4	4	6	620	70.3775	8.89502	0.880106	0.89014	0.829024	0.866423	1.06404	1.2796	1.16877	1.17081	0.740023	0.00945206
Q6PCP5	Mitochondrial fission factor	Mff	FUNCTION: Plays a role in mitochondrial and peroxisomal fission. Promotes the recruitment and association of the fission mediator dynamin-related protein 1 (DNM1L) to the mitochondrial surface. May be involved in regulation of synaptic vesicle membrane dynamics by recruitment of DNM1L to clathrin-containing vesicles. {ECO:0000269|PubMed:23283981, ECO:0000269|PubMed:30059978}.	Mitochondrial fission factor OS=Mus musculus OX=10090 GN=Mff PE=1 SV=1 - [MFF_MOUSE]	8.25	2	2	5	291	32.911	6.82959	0.816482	0.925703	0.793769	0.845318	1.08699	1.13731	1.20272	1.14234	0.739987	0.0048891
P58742	Aladin	Aaas	FUNCTION: Plays a role in the normal development of the peripheral and central nervous system. Required for the correct localization of aurora kinase AURKA and the microtubule minus end-binding protein NUMA1 as well as a subset of AURKA targets which ensures proper spindle formation and timely chromosome alignment. {ECO:0000250|UniProtKB:Q9NRG9}.	Aladin OS=Mus musculus OX=10090 GN=Aaas PE=1 SV=1 - [AAAS_MOUSE]	4.03	2	2	2	546	59.393	6.87354	0.911132	0.811876	0.86672	0.863243	1.26124	1.17052	1.07233	1.16803	0.739058	0.00779024
P99028	Cytochrome b-c1 complex subunit 6, mitochondrial	Uqcrh	FUNCTION: Component of the ubiquinol-cytochrome c oxidoreductase, a multisubunit transmembrane complex that is part of the mitochondrial electron transport chain which drives oxidative phosphorylation. The respiratory chain contains 3 multisubunit complexes succinate dehydrogenase (complex II, CII), ubiquinol-cytochrome c oxidoreductase (cytochrome b-c1 complex, complex III, CIII) and cytochrome …	Cytochrome b-c1 complex subunit 6, mitochondrial OS=Mus musculus OX=10090 GN=Uqcrh PE=1 SV=2 - [QCR6_MOUSE]	47.19	5	5	39	89	10.428	4.86865	0.928581	0.867687	0.758762	0.851676	1.14793	1.20746	1.1052	1.15353	0.738323	0.0064369
Q8C3X8	Lipase maturation factor 2	Lmf2	FUNCTION: Involved in the maturation of specific proteins in the endoplasmic reticulum. May be required for maturation and transport of active lipoprotein lipase (LPL) through the secretory pathway (By similarity). {ECO:0000250}.	Lipase maturation factor 2 OS=Mus musculus OX=10090 GN=Lmf2 PE=1 SV=1 - [LMF2_MOUSE]	1.85	1	1	7	702	79.9468	9.99365	0.856215	0.884713	0.882296	0.874408	1.09327	1.33904	1.12153	1.18461	0.738137	0.0165679
Q80US4	Actin-related protein 5	Actr5	FUNCTION: Proposed core component of the chromatin remodeling INO80 complex which is involved in transcriptional regulation, DNA replication and probably DNA repair. Involved in DNA double-strand break repair and UV-damage excision repair (By similarity). {ECO:0000250}.	Actin-related protein 5 OS=Mus musculus OX=10090 GN=Actr5 PE=1 SV=3 - [ARP5_MOUSE]	1.49	1	1	1	605	67.8022	5.18604	0.839457	0.772496	0.974973	0.862309	1.11733	1.1835	1.21349	1.17144	0.73611	0.00941326
O88492	Perilipin-4	Plin4	FUNCTION: May play a role in triacylglycerol packaging into adipocytes. May function as a coat protein involved in the biogenesis of lipid droplets. {ECO:0000269|PubMed:12840023, ECO:0000269|PubMed:15731108}.	Perilipin-4 OS=Mus musculus OX=10090 GN=Plin4 PE=1 SV=2 - [PLIN4_MOUSE]	51.53	25	25	68	1403	139.328	8.5874	0.909192	0.810981	0.842749	0.854307	1.13379	1.19161	1.16184	1.16241	0.734943	0.000767861
Q8VCF0	Mitochondrial antiviral-signaling protein	Mavs	FUNCTION: Required for innate immune defense against viruses (PubMed:24037184). Acts downstream of DHX33, DDX58/RIG-I and IFIH1/MDA5, which detect intracellular dsRNA produced during viral replication, to coordinate pathways leading to the activation of NF-kappa-B, IRF3 and IRF7, and to the subsequent induction of antiviral cytokines such as IFN-beta and RANTES (CCL5) (PubMed:24037184). Peroxisom…	Mitochondrial antiviral-signaling protein OS=Mus musculus OX=10090 GN=Mavs PE=1 SV=1 - [MAVS_MOUSE]	7.55	4	4	7	503	53.3658	6.3667	0.806342	0.730755	0.897239	0.811445	1.08525	1.0448	1.20952	1.11319	0.728935	0.011988
Q9WTR5	Cadherin-13	Cdh13	FUNCTION: Cadherins are calcium-dependent cell adhesion proteins. They preferentially interact with themselves in a homophilic manner in connecting cells; cadherins may thus contribute to the sorting of heterogeneous cell types. May act as a negative regulator of neural cell growth.	Cadherin-13 OS=Mus musculus OX=10090 GN=Cdh13 PE=1 SV=2 - [CAD13_MOUSE]	12.89	9	9	22	714	78.137	5.12256	0.913672	0.766873	0.841345	0.84063	1.24226	1.12453	1.09403	1.15361	0.728698	0.00722282
O09117	Synaptophysin-like protein 1	Sypl1		Synaptophysin-like protein 1 OS=Mus musculus OX=10090 GN=Sypl1 PE=1 SV=2 - [SYPL1_MOUSE]	6.51	3	3	8	261	28.8806	8.79248	0.971231	0.808426	0.748617	0.842758	1.25841	1.20895	1.00356	1.15697	0.728417	0.0374891
Q0VBL1	Tigger transposable element-derived protein 2	Tigd2		Tigger transposable element-derived protein 2 OS=Mus musculus OX=10090 GN=Tigd2 PE=2 SV=1 - [TIGD2_MOUSE]	1.14	1	1	1	525	59.6139	9.21729	0.907452	0.854786	0.808781	0.857007	1.20608	1.17895	1.14464	1.17655	0.728404	0.000681943
Q8BLV3	Sodium/hydrogen exchanger 7	Slc9a7	FUNCTION: Mediates electroneutral exchange of protons for Na(+) and K(+) across endomembranes. May contribute to the regulation of Golgi apparatus volume and pH. {ECO:0000250|UniProtKB:Q96T83}.	Sodium/hydrogen exchanger 7 OS=Mus musculus OX=10090 GN=Slc9a7 PE=1 SV=1 - [SL9A7_MOUSE]	1.24	1	1	2	726	80.2381	6.40479	0.9027	0.861641	0.792462	0.852268	1.07324	1.21109	1.22585	1.17006	0.728397	0.00549536
O55186	CD59A glycoprotein	Cd59a	FUNCTION: Potent inhibitor of the complement membrane attack complex (MAC) action. Acts by binding to the C8 and/or C9 complements of the assembling MAC, thereby preventing incorporation of the multiple copies of C9 required for complete formation of the osmolytic pore (By similarity). {ECO:0000250}.	CD59A glycoprotein OS=Mus musculus OX=10090 GN=Cd59a PE=2 SV=1 - [CD59A_MOUSE]	13.82	1	1	1	123	13.6386	7.47412	0.870093	0.845846	0.833446	0.849795	1.00894	1.19269	1.30517	1.16893	0.726983	0.0214276
P97429	Annexin A4	Anxa4	FUNCTION: Calcium/phospholipid-binding protein which promotes membrane fusion and is involved in exocytosis. {ECO:0000250}.	Annexin A4 OS=Mus musculus OX=10090 GN=Anxa4 PE=1 SV=4 - [ANXA4_MOUSE]	36.05	11	11	29	319	35.8931	5.56689	0.860404	0.828033	0.888601	0.859012	0.977735	1.284	1.29992	1.18722	0.723551	0.0366538
Q8BGX2	Mitochondrial import inner membrane translocase subunit Tim29	Timm29	FUNCTION: Component of the TIM22 complex, a complex that mediates the import and insertion of multi-pass transmembrane proteins into the mitochondrial inner membrane. The TIM22 complex forms a twin-pore translocase that uses the membrane potential as the external driving force. Required for the stability of the TIM22 complex and functions in the assembly of the TIMM22 protein into the TIM22 compl…	Mitochondrial import inner membrane translocase subunit Tim29 OS=Mus musculus OX=10090 GN=Timm29 PE=1 SV=1 - [TIM29_MOUSE]	13.53	3	3	5	266	29.397	6.72705	0.946385	0.682842	0.826161	0.818463	1.04042	1.27727	1.09379	1.13716	0.71974	0.0381795
Q9QZB0	Regulator of G-protein signaling 17	Rgs17	FUNCTION: Regulates G protein-coupled receptor signaling cascades, including signaling via muscarinic acetylcholine receptor CHRM2 and dopamine receptor DRD2 (By similarity). Inhibits signal transduction by increasing the GTPase activity of G protein alpha subunits, thereby driving them into their inactive GDP-bound form. Binds selectively to GNAZ and GNAI2 subunits, accelerates their GTPase acti…	Regulator of G-protein signaling 17 OS=Mus musculus OX=10090 GN=Rgs17 PE=1 SV=1 - [RGS17_MOUSE]	3.33	1	1	1	210	24.3295	5.70654	0.881821	0.838464	0.827841	0.849375	1.05445	1.31727	1.17352	1.18175	0.718746	0.0129013
Q78HU7	Glycophorin-C	Gypc		Glycophorin-C OS=Mus musculus OX=10090 GN=Gypc PE=1 SV=2 - [GLPC_MOUSE]	37.89	3	3	5	95	10.3223	5.35107	0.857665	0.871976	0.895291	0.874977	1.00969	1.35553	1.30903	1.22475	0.714413	0.0325486
Q00724	Retinol-binding protein 4	Rbp4	FUNCTION: Retinol-binding protein that mediates retinol transport in blood plasma. Delivers retinol from the liver stores to the peripheral tissues. Transfers the bound all-trans retinol to STRA6, that then facilitates retinol transport across the cell membrane. {ECO:0000250|UniProtKB:P02753}.	Retinol-binding protein 4 OS=Mus musculus OX=10090 GN=Rbp4 PE=1 SV=2 - [RET4_MOUSE]	8.96	2	2	2	201	23.1913	5.98584	0.891967	0.804863	0.852914	0.849915	1.31249	1.21616	1.04203	1.19022	0.714079	0.0148854
Q91V12	Cytosolic acyl coenzyme A thioester hydrolase	Acot7	FUNCTION: Acyl-CoA thioesterases are a group of enzymes that catalyze the hydrolysis of acyl-CoAs to the free fatty acid and coenzyme A (CoASH), providing the potential to regulate intracellular levels of acyl-CoAs, free fatty acids and CoASH (PubMed:15288813). Acyl-coenzyme A thioesterase 7/ACOT7 preferentially hydrolyzes palmitoyl-CoA, but has a broad specificity acting on other fatty acyl-CoAs…	Cytosolic acyl coenzyme A thioester hydrolase OS=Mus musculus OX=10090 GN=Acot7 PE=1 SV=2 - [BACH_MOUSE]	4.46	2	2	2	381	42.5097	8.67529	0.848409	0.780031	0.904474	0.844305	1.18733	1.33031	1.0318	1.18315	0.713609	0.0222072
Q8JZS0	Protein lin-7 homolog A	Lin7a	FUNCTION: Plays a role in establishing and maintaining the asymmetric distribution of channels and receptors at the plasma membrane of polarized cells. Forms membrane-associated multiprotein complexes that may regulate delivery and recycling of proteins to the correct membrane domains. The tripartite complex composed of LIN7 (LIN7A, LIN7B or LIN7C), CASK and APBA1 associates with the motor protei…	Protein lin-7 homolog A OS=Mus musculus OX=10090 GN=Lin7a PE=1 SV=2 - [LIN7A_MOUSE]	12.45	1	4	6	233	25.9766	8.71924	0.960758	0.822254	0.772091	0.851701	1.27587	1.29776	1.00748	1.1937	0.713496	0.0349814
P03899	NADH-ubiquinone oxidoreductase chain 3	Mtnd3	FUNCTION: Core subunit of the mitochondrial membrane respiratory chain NADH dehydrogenase (Complex I) that is believed to belong to the minimal assembly required for catalysis. Complex I functions in the transfer of electrons from NADH to the respiratory chain. The immediate electron acceptor for the enzyme is believed to be ubiquinone (By similarity). {ECO:0000250}.	NADH-ubiquinone oxidoreductase chain 3 OS=Mus musculus OX=10090 GN=Mtnd3 PE=1 SV=3 - [NU3M_MOUSE]	13.04	1	1	3	115	13.21	4.64014	0.873878	0.814217	0.862006	0.850034	1.20547	1.28174	1.09539	1.1942	0.711802	0.00381296
Q9R0Y5	Adenylate kinase isoenzyme 1	Ak1	FUNCTION: Catalyzes the reversible transfer of the terminal phosphate group between ATP and AMP. Also possesses broad nucleoside diphosphate kinase activity. Plays an important role in cellular energy homeostasis and in adenine nucleotide metabolism (By similarity). May provide a mechanism to buffer the adenylate energy charge for sperm motility. {ECO:0000250, ECO:0000269|PubMed:16790685}.	Adenylate kinase isoenzyme 1 OS=Mus musculus OX=10090 GN=Ak1 PE=1 SV=1 - [KAD1_MOUSE]	18.56	5	5	13	194	21.5261	5.80811	0.886807	0.813016	0.825771	0.841865	1.18824	1.30469	1.06568	1.18621	0.709712	0.00904553
P28798	Progranulin	Grn	FUNCTION: Secreted protein that acts as a key regulator of lysosomal function and as a growth factor involved in inflammation, wound healing and cell proliferation (PubMed:28073925, PubMed:8496151, PubMed:28541286, PubMed:28453791, PubMed:20026663, PubMed:23041626, PubMed:27789271, PubMed:12524533). Regulates protein trafficking to lysosomes and, also the activity of lysosomal enzymes (PubMed:284…	Progranulin OS=Mus musculus OX=10090 GN=Grn PE=1 SV=2 - [GRN_MOUSE]	4.41	2	2	3	589	63.4131	6.80029	0.926416	0.809785	0.806848	0.847683	1.17761	1.15979	1.28102	1.20614	0.702806	0.00278048
Q9D2V5	Protein AAR2 homolog	Aar2	FUNCTION: Component of the U5 snRNP complex that is required for spliceosome assembly and for pre-mRNA splicing. {ECO:0000250|UniProtKB:P32357}.	Protein AAR2 homolog OS=Mus musculus OX=10090 GN=Aar2 PE=1 SV=3 - [AAR2_MOUSE]	2.08	1	1	1	384	43.3799	5.47803	0.896321	0.832812	0.79593	0.841688	1.10194	1.41906	1.07562	1.19887	0.702065	0.0352451
Q8R143	Pituitary tumor-transforming gene 1 protein-interacting protein	Pttg1ip	FUNCTION: May facilitate PTTG1 nuclear translocation. {ECO:0000250}.	Pituitary tumor-transforming gene 1 protein-interacting protein OS=Mus musculus OX=10090 GN=Pttg1ip PE=1 SV=1 - [PTTG_MOUSE]	8.62	2	2	2	174	19.952	8.63135	0.946097	0.765282	0.777171	0.829517	0.990682	1.30209	1.25751	1.18343	0.700945	0.0355091
Q8R3B7	Bromodomain-containing protein 8	Brd8	FUNCTION: May act as a coactivator during transcriptional activation by hormone-activated nuclear receptors (NR). Stimulates transcriptional activation by AR/DHTR, ESR1/NR3A1, RXRA/NR2B1 and THRB/ERBA2. Component of the NuA4 histone acetyltransferase (HAT) complex which is involved in transcriptional activation of select genes principally by acetylation of nucleosomal histones H4 and H2A. This mo…	Bromodomain-containing protein 8 OS=Mus musculus OX=10090 GN=Brd8 PE=1 SV=2 - [BRD8_MOUSE]	0.95	1	1	1	951	102.546	4.71631	0.849913	0.77439	0.872774	0.832359	0.981386	1.29275	1.301	1.19172	0.698455	0.0302875
O55135	Eukaryotic translation initiation factor 6	Eif6	FUNCTION: Binds to the 60S ribosomal subunit and prevents its association with the 40S ribosomal subunit to form the 80S initiation complex in the cytoplasm. Behaves as a stimulatory translation initiation factor downstream insulin/growth factors. Is also involved in ribosome biogenesis. Associates with pre-60S subunits in the nucleus and is involved in its nuclear export. Cytoplasmic release of …	Eukaryotic translation initiation factor 6 OS=Mus musculus OX=10090 GN=Eif6 PE=1 SV=2 - [IF6_MOUSE]	11.43	2	2	2	245	26.4942	4.7417	0.909454	0.76654	0.807805	0.827933	1.20222	1.35221	1.04399	1.19948	0.690245	0.0196343
Q9CY57	Chromatin target of PRMT1 protein	Chtop	FUNCTION: Plays an important role in the ligand-dependent activation of estrogen receptor target genes (By similarity). May play a role in the silencing of fetal globin genes (PubMed:20688955). Recruits the 5FMC complex to ZNF148, leading to desumoylation of ZNF148 and subsequent transactivation of ZNF148 target genes (PubMed:22872859). Required for the tumorigenicity of glioblastoma cells. Binds…	Chromatin target of PRMT1 protein OS=Mus musculus OX=10090 GN=Chtop PE=1 SV=2 - [CHTOP_MOUSE]	11.65	2	2	3	249	26.5684	12.2349	0.893886	0.715109	0.832328	0.813774	1.30041	1.14994	1.10822	1.18619	0.686041	0.00899356
Q91YE5	Bromodomain adjacent to zinc finger domain protein 2A	Baz2a	FUNCTION: Essential component of the NoRC (nucleolar remodeling complex) complex, a complex that mediates silencing of a fraction of rDNA by recruiting histone-modifying enzymes and DNA methyltransferases, leading to heterochromatin formation and transcriptional silencing. In the complex, it plays a central role by being recruited to rDNA and by targeting chromatin modifying enzymes such as HDAC1…	Bromodomain adjacent to zinc finger domain protein 2A OS=Mus musculus OX=10090 GN=Baz2a PE=1 SV=2 - [BAZ2A_MOUSE]	0.64	1	1	1	1889	209.487	6.50732	0.781313	0.775807	0.935486	0.830869	1.05957	1.41257	1.16349	1.21187	0.685607	0.0312519
O35638	Cohesin subunit SA-2	Stag2	FUNCTION: Component of cohesin complex, a complex required for the cohesion of sister chromatids after DNA replication. The cohesin complex apparently forms a large proteinaceous ring within which sister chromatids can be trapped. At anaphase, the complex is cleaved and dissociates from chromatin, allowing sister chromatids to segregate. The cohesin complex may also play a role in spindle pole as…	Cohesin subunit SA-2 OS=Mus musculus OX=10090 GN=Stag2 PE=1 SV=3 - [STAG2_MOUSE]	0.89	1	1	1	1231	141.19	5.42725	0.985472	0.728912	0.779604	0.831329	1.32958	1.27033	1.04526	1.21506	0.68419	0.0303914
Q61207	Prosaposin	Psap	FUNCTION: [Prosaposin]: Behaves as a myelinotrophic and neurotrophic factor, these effects are mediated by its G-protein-coupled receptors, GPR37 and GPR37L1, undergoing ligand-mediated internalization followed by ERK phosphorylation signaling. {ECO:0000269|PubMed:23690594}.; FUNCTION: Saposin-A and saposin-C stimulate the hydrolysis of glucosylceramide by beta-glucosylceramidase (EC 3.2.1.45) an…	Prosaposin OS=Mus musculus OX=10090 GN=Psap PE=1 SV=2 - [SAP_MOUSE]	10.05	5	6	11	557	61.3814	5.18604	0.882011	0.786292	0.810675	0.826326	1.19715	1.40305	1.03994	1.21338	0.681012	0.0237693
Q9JHI7	Exosome complex component RRP45	Exosc9	FUNCTION: Non-catalytic component of the RNA exosome complex which has 3'->5' exoribonuclease activity and participates in a multitude of cellular RNA processing and degradation events. In the nucleus, the RNA exosome complex is involved in proper maturation of stable RNA species such as rRNA, snRNA and snoRNA, in the elimination of RNA processing by-products and non-coding 'pervasive' transcript…	Exosome complex component RRP45 OS=Mus musculus OX=10090 GN=Exosc9 PE=1 SV=1 - [EXOS9_MOUSE]	1.83	1	1	1	438	48.9059	5.10986	0.833431	0.773055	0.868816	0.825101	1.19342	1.33657	1.12979	1.21992	0.676354	0.00420017
B1AVZ0	Uracil phosphoribosyltransferase homolog	Uprt		Uracil phosphoribosyltransferase homolog OS=Mus musculus OX=10090 GN=Uprt PE=1 SV=1 - [UPP_MOUSE]	3.55	1	1	1	310	34.2561	6.22705	0.844432	0.806398	0.796354	0.815728	1.19442	1.09086	1.33976	1.20835	0.675078	0.0059641
P82348	Gamma-sarcoglycan	Sgcg	FUNCTION: Component of the sarcoglycan complex, a subcomplex of the dystrophin-glycoprotein complex which forms a link between the F-actin cytoskeleton and the extracellular matrix.	Gamma-sarcoglycan OS=Mus musculus OX=10090 GN=Sgcg PE=1 SV=2 - [SGCG_MOUSE]	10.65	2	2	2	291	32.0614	5.77002	0.838742	0.798071	0.790935	0.809249	1.40557	1.18177	1.0091	1.19881	0.675042	0.0281433
O54788	DNA fragmentation factor subunit beta	Dffb	FUNCTION: Nuclease that induces DNA fragmentation and chromatin condensation during apoptosis. Degrades naked DNA and induces apoptotic morphology.	DNA fragmentation factor subunit beta OS=Mus musculus OX=10090 GN=Dffb PE=1 SV=1 - [DFFB_MOUSE]	2.03	1	1	1	344	39.4239	8.70459	0.765839	0.88798	0.820025	0.824615	1.19244	1.37004	1.10432	1.22227	0.67466	0.00975819
Q9JHH9	Coatomer subunit zeta-2	Copz2	FUNCTION: The coatomer is a cytosolic protein complex that binds to dilysine motifs and reversibly associates with Golgi non-clathrin-coated vesicles, which further mediate biosynthetic protein transport from the ER, via the Golgi up to the trans Golgi network. Coatomer complex is required for budding from Golgi membranes, and is essential for the retrograde Golgi-to-ER transport of dilysine-tagg…	Coatomer subunit zeta-2 OS=Mus musculus OX=10090 GN=Copz2 PE=1 SV=1 - [COPZ2_MOUSE]	4.88	1	1	1	205	22.9197	5.17334	0.905161	0.79578	0.754503	0.818481	1.24913	1.19453	1.20226	1.21531	0.673478	0.00117524
P26011	Integrin beta-7	Itgb7	FUNCTION: Integrin alpha-4/beta-7 (Peyer patches-specific homing receptor LPAM-1) is involved in adhesive interactions of leukocytes. It is a receptor for fibronectin and recognizes one or more domains within the alternatively spliced CS-1 region of fibronectin. Integrin alpha-4/beta-7 is also a receptor for MADCAM1 and VCAM1. It recognizes the sequence L-D-T in MADCAM1. Integrin alpha-E/beta-7 i…	Integrin beta-7 OS=Mus musculus OX=10090 GN=Itgb7 PE=1 SV=2 - [ITB7_MOUSE]	2.11	2	2	2	806	87.3549	5.5542	1.02514	0.668301	0.720271	0.804569	1.09164	1.38681	1.15369	1.21072	0.66454	0.0468985
O70451	Monocarboxylate transporter 2	Slc16a7	FUNCTION: Proton-coupled monocarboxylate transporter. Catalyzes the rapid transport across the plasma membrane of many monocarboxylates such as lactate, pyruvate, branched-chain oxo acids derived from leucine, valine and isoleucine, and the ketone bodies acetoacetate, beta-hydroxybutyrate and acetate. Functions as high-affinity pyruvate transporter. {ECO:0000269|PubMed:21792931}.	Monocarboxylate transporter 2 OS=Mus musculus OX=10090 GN=Slc16a7 PE=1 SV=1 - [MOT2_MOUSE]	1.45	1	1	1	484	52.5696	9.30518	0.851797	0.814271	0.763583	0.809884	1.01361	1.44595	1.20796	1.22251	0.662477	0.0318639
O54962	Barrier-to-autointegration factor	Banf1	FUNCTION: Plays fundamental roles in nuclear assembly, chromatin organization, gene expression and gonad development. May potently compress chromatin structure and be involved in membrane recruitment and chromatin decondensation during nuclear assembly. Contains 2 non-specific dsDNA-binding sites which may promote DNA cross-bridging. {ECO:0000250|UniProtKB:O75531}.	Barrier-to-autointegration factor OS=Mus musculus OX=10090 GN=Banf1 PE=1 SV=1 - [BAF_MOUSE]	24.72	3	3	6	89	10.096	6.0874	0.88514	0.752995	0.771669	0.803268	1.10674	1.39573	1.14582	1.2161	0.66053	0.0142692
Q91WU5	Arsenite methyltransferase	As3mt	FUNCTION: Catalyzes the transfer of a methyl group from AdoMet to trivalent arsenicals producing methylated and dimethylated arsenicals. It methylates arsenite to form methylarsonate, Me-AsO(3)H(2), which is reduced by methylarsonate reductase to methylarsonite, Me-As(OH)2. Methylarsonite is also a substrate and it is converted into the much less toxic compound dimethylarsinate (cacodylate), Me(2…	Arsenite methyltransferase OS=Mus musculus OX=10090 GN=As3mt PE=1 SV=2 - [AS3MT_MOUSE]	3.19	1	1	1	376	41.7671	5.85889	1.06284	0.603353	0.753304	0.8065	1.19578	1.36188	1.13496	1.23087	0.655227	0.0485983
P15864	Histone H1.2	H1-2	FUNCTION: Histone H1 protein binds to linker DNA between nucleosomes forming the macromolecular structure known as the chromatin fiber. Histones H1 are necessary for the condensation of nucleosome chains into higher-order structured fibers. Acts also as a regulator of individual gene transcription through chromatin remodeling, nucleosome spacing and DNA methylation (By similarity). {ECO:0000250, …	Histone H1.2 OS=Mus musculus OX=10090 GN=H1-2 PE=1 SV=2 - [H12_MOUSE]	47.17	5	16	181	212	21.2537	11.0044	0.942975	0.688621	0.735713	0.789103	1.06364	1.42961	1.17236	1.22187	0.645815	0.0317739
P41317	Mannose-binding protein C	Mbl2	FUNCTION: Calcium-dependent lectin involved in innate immune defense. Binds mannose, fucose and N-acetylglucosamine on different microorganisms and activates the lectin complement pathway. Binds to late apoptotic cells, as well as to apoptotic blebs and to necrotic cells, but not to early apoptotic cells, facilitating their uptake by macrophages (By similarity). {ECO:0000250}.	Mannose-binding protein C OS=Mus musculus OX=10090 GN=Mbl2 PE=1 SV=2 - [MBL2_MOUSE]	14.75	3	3	6	244	25.9409	5.05908	0.712661	0.805411	0.778951	0.765675	1.31925	1.06777	1.18366	1.19023	0.643302	0.00546291
P83870	PHD finger-like domain-containing protein 5A	Phf5a	FUNCTION: Involved with the PAF1 complex (PAF1C) in transcriptional elongation by RNA polymerase II, and in regulation of development and maintenance of embryonic stem cell (ESC) pluripotency. Required for maintenance of ESCs self-renewal and cellular reprogramming of stem cells. Maintains pluripotency by recruiting and stabilizing PAF1C on pluripotency genes loci, and by regulating the expressio…	PHD finger-like domain-containing protein 5A OS=Mus musculus OX=10090 GN=Phf5a PE=1 SV=1 - [PHF5A_MOUSE]	18.18	2	2	2	110	12.397	8.41162	0.986556	0.643724	0.712672	0.780984	1.3209	1.25392	1.07119	1.21534	0.642607	0.0278265
Q8CH72	E3 ubiquitin-protein ligase TRIM32	Trim32	FUNCTION: Has an E3 ubiquitin ligase activity. Ubiquitinates DTNBP1 (dysbindin). May ubiquitinate BBS2 (By similarity). Ubiquitinates PIAS4/PIASY and promotes its degradation in keratinocytes treated with UVB and TNF-alpha. {ECO:0000250, ECO:0000269|PubMed:14578165, ECO:0000269|PubMed:16816390}.	E3 ubiquitin-protein ligase TRIM32 OS=Mus musculus OX=10090 GN=Trim32 PE=1 SV=2 - [TRI32_MOUSE]	1.68	1	1	1	655	72.0113	6.90283	0.812756	0.751581	0.842588	0.802308	1.25247	1.38508	1.1098	1.24912	0.642301	0.00597722
P63073	Eukaryotic translation initiation factor 4E	Eif4e	FUNCTION: Recognizes and binds the 7-methylguanosine-containing mRNA cap during an early step in the initiation of protein synthesis and facilitates ribosome binding by inducing the unwinding of the mRNAs secondary structures. May play an important role in spermatogenesis through translational regulation of stage-specific mRNAs during germ cell development (By similarity). Its translation stimula…	Eukaryotic translation initiation factor 4E OS=Mus musculus OX=10090 GN=Eif4e PE=1 SV=1 - [IF4E_MOUSE]	10.14	2	2	2	217	25.0375	6.15088	0.810153	0.731989	0.793698	0.778613	1.27242	1.31973	1.06498	1.21905	0.638707	0.00574487
P47955	60S acidic ribosomal protein P1	Rplp1	FUNCTION: Plays an important role in the elongation step of protein synthesis.	60S acidic ribosomal protein P1 OS=Mus musculus OX=10090 GN=Rplp1 PE=1 SV=1 - [RLA1_MOUSE]	52.63	2	2	10	114	11.4677	4.32275	0.95086	0.715192	0.706961	0.791004	1.1665	1.21754	1.34591	1.24332	0.636204	0.00927492
Q9Z140	Copine-6	Cpne6	FUNCTION: Calcium-dependent phospholipid-binding protein that plays a role in calcium-mediated intracellular processes. Binds phospholipid membranes in a calcium-dependent manner (PubMed:9886090). Plays a role in dendrite formation by melanocytes (By similarity). {ECO:0000250|UniProtKB:O95741, ECO:0000269|PubMed:9886090}.	Copine-6 OS=Mus musculus OX=10090 GN=Cpne6 PE=1 SV=1 - [CPNE6_MOUSE]	2.87	2	2	2	557	61.7416	5.59229	0.859632	0.661718	0.836093	0.785815	1.13387	1.44039	1.16353	1.24593	0.630707	0.0165198
P60710	Actin, cytoplasmic 1	Actb	FUNCTION: Actin is a highly conserved protein that polymerizes to produce filaments that form cross-linked networks in the cytoplasm of cells (By similarity). Actin exists in both monomeric (G-actin) and polymeric (F-actin) forms, both forms playing key functions, such as cell motility and contraction (By similarity). In addition to their role in the cytoplasmic cytoskeleton, G- and F-actin also …	Actin, cytoplasmic 1 OS=Mus musculus OX=10090 GN=Actb PE=1 SV=1 - [ACTB_MOUSE]	81.33	1	37	1183	375	41.7097	5.47803	0.99069	0.613103	0.743494	0.782429	1.27208	1.32965	1.12585	1.24253	0.629708	0.0218812
Q05144	Ras-related C3 botulinum toxin substrate 2	Rac2	FUNCTION: Plasma membrane-associated small GTPase which cycles between an active GTP-bound and inactive GDP-bound state. In active state binds to a variety of effector proteins to regulate cellular responses, such as secretory processes, phagocytose of apoptotic cells and epithelial cell polarization. Augments the production of reactive oxygen species (ROS) by NADPH oxidase.	Ras-related C3 botulinum toxin substrate 2 OS=Mus musculus OX=10090 GN=Rac2 PE=1 SV=1 - [RAC2_MOUSE]	26.04	1	5	15	192	21.4271	7.60596	1.0136	0.678773	0.639302	0.777224	1.31535	1.29919	1.12939	1.24798	0.622787	0.0239082
Q9JK38	Glucosamine 6-phosphate N-acetyltransferase	Gnpnat1		Glucosamine 6-phosphate N-acetyltransferase OS=Mus musculus OX=10090 GN=Gnpnat1 PE=1 SV=1 - [GNA1_MOUSE]	5.98	1	1	2	184	20.7777	7.69385	0.907984	0.658951	0.737123	0.768019	1.53975	1.12335	1.17354	1.27888	0.600542	0.0273799
Q3THF9	Coenzyme Q-binding protein COQ10 homolog B, mitochondrial	Coq10b	FUNCTION: Required for the function of coenzyme Q in the respiratory chain. May serve as a chaperone or may be involved in the transport of Q6 from its site of synthesis to the catalytic sites of the respiratory complexes (By similarity). {ECO:0000250}.	Coenzyme Q-binding protein COQ10 homolog B, mitochondrial OS=Mus musculus OX=10090 GN=Coq10b PE=1 SV=1 - [CQ10B_MOUSE]	2.92	1	1	1	240	27.251	9.29053	0.832137	0.676787	0.749791	0.752905	1.16563	1.26469	1.39571	1.27535	0.590353	0.00288424
Q8VCH7	Retinol dehydrogenase 10	Rdh10	FUNCTION: Retinol dehydrogenase with a clear preference for NADP. Converts all-trans-retinol to all-trans-retinal. Has no detectable activity towards 11-cis-retinol, 9-cis-retinol and 13-cis-retinol (By similarity). Required for normal embryonic development. {ECO:0000250, ECO:0000269|PubMed:17473173}.	Retinol dehydrogenase 10 OS=Mus musculus OX=10090 GN=Rdh10 PE=1 SV=2 - [RDH10_MOUSE]	2.64	1	1	1	341	38.0505	7.59131	0.735473	0.752116	0.78018	0.755923	0.946214	1.59656	1.29863	1.28047	0.590349	0.0496124
Q62348	Translin	Tsn	FUNCTION: DNA-binding protein that specifically recognizes consensus sequences at the breakpoint junctions in chromosomal translocations, mostly involving immunoglobulin (Ig)/T-cell receptor gene segments. Seems to recognize single-stranded DNA ends generated by staggered breaks occurring at recombination hot spots. {ECO:0000269|PubMed:15491149}.; FUNCTION: Exhibits both single-stranded and doubl…	Translin OS=Mus musculus OX=10090 GN=Tsn PE=1 SV=1 - [TSN_MOUSE]	14.47	3	3	4	228	26.1848	6.44287	0.917308	0.592632	0.775079	0.761673	1.30662	1.49888	1.08871	1.29807	0.586773	0.0238612
Q9JKP5	Muscleblind-like protein 1	Mbnl1	FUNCTION: Mediates pre-mRNA alternative splicing regulation. Acts either as activator or repressor of splicing on specific pre-mRNA targets. Inhibits cardiac troponin-T (TNNT2) pre-mRNA exon inclusion but induces insulin receptor (IR) pre-mRNA exon inclusion in muscle. Antagonizes the alternative splicing activity pattern of CELF proteins. Regulates the TNNT2 exon 5 skipping through competition w…	Muscleblind-like protein 1 OS=Mus musculus OX=10090 GN=Mbnl1 PE=1 SV=1 - [MBNL1_MOUSE]	15.84	2	6	8	341	36.9513	8.60205	0.977478	0.543727	0.669089	0.730098	1.32759	1.43481	1.01856	1.26032	0.579295	0.0417279
Q6U7R4	T-cell immunoglobulin and mucin domain-containing protein 4	Timd4	FUNCTION: Phosphatidylserine receptor that enhances the engulfment of apoptotic cells. Involved in regulating T-cell proliferation and lymphotoxin signaling. Ligand for HAVCR1/TIMD1. {ECO:0000269|PubMed:14768054, ECO:0000269|PubMed:15793576, ECO:0000269|PubMed:17960135}.	T-cell immunoglobulin and mucin domain-containing protein 4 OS=Mus musculus OX=10090 GN=Timd4 PE=1 SV=2 - [TIMD4_MOUSE]	2.04	1	1	1	343	37.5241	8.70459	0.98195	0.656095	0.48199	0.706678	1.21354	1.64569	1.15352	1.33758	0.528325	0.0416519
Q9CRB2	H/ACA ribonucleoprotein complex subunit 2	Nhp2	FUNCTION: Required for ribosome biogenesis and telomere maintenance. Part of the H/ACA small nucleolar ribonucleoprotein (H/ACA snoRNP) complex, which catalyzes pseudouridylation of rRNA. This involves the isomerization of uridine such that the ribose is subsequently attached to C5, instead of the normal N1. Each rRNA can contain up to 100 pseudouridine ('psi') residues, which may serve to stabil…	H/ACA ribonucleoprotein complex subunit 2 OS=Mus musculus OX=10090 GN=Nhp2 PE=1 SV=1 - [NHP2_MOUSE]	11.11	1	1	1	153	17.236	8.41162	0.913145	0.55025	0.641134	0.70151	1.12398	1.61529	1.2789	1.33939	0.523754	0.0245409
O54916	RalBP1-associated Eps domain-containing protein 1	Reps1	FUNCTION: May coordinate the cellular actions of activated EGF receptors and Ral-GTPases.	RalBP1-associated Eps domain-containing protein 1 OS=Mus musculus OX=10090 GN=Reps1 PE=1 SV=2 - [REPS1_MOUSE]	1.38	1	1	1	795	86.4662	5.57959	0.70712	0.601321	0.747542	0.685328	1.30421	1.53152	1.27858	1.37144	0.499715	0.00168817
Q9ERR7	Selenoprotein F	Selenof	FUNCTION: May be involved in redox reactions associated with the formation of disulfide bonds (By similarity). May contribute to the quality control of protein folding in the endoplasmic reticulum. May regulate protein folding by enhancing the catalytic activity of UGGT1/UGCGL1 and UGGT2/UGCGL2 (By similarity). {ECO:0000250|UniProtKB:O60613, ECO:0000250|UniProtKB:Q923V8}.	Selenoprotein F OS=Mus musculus OX=10090 GN=Selenof PE=1 SV=3 - [SEP15_MOUSE]	8.02	2	2	5	162	17.7961	5.35107	0.8161	0.657909	0.575133	0.683047	1.40009	1.6644	1.15598	1.40682	0.485525	0.0113163
Q09098	Prostate and testis expressed protein 4	Pate4	FUNCTION: Enhances sperm motility. Binds to calmodulin and inhibits calcium transport into spermatozoa. May modulate the function of nicotinic acetylcholine receptors. {ECO:0000269|PubMed:11118436}.	Prostate and testis expressed protein 4 OS=Mus musculus OX=10090 GN=Pate4 PE=1 SV=3 - [PATE4_MOUSE]	8.08	1	1	2	99	11.0504	8.55811	0.97089	0.511393	0.253957	0.578747	1.37829	1.92645	1.13605	1.48026	0.390976	0.045441
P18406	CCN family member 1	Ccn1	FUNCTION: Promotes cell proliferation, chemotaxis, angiogenesis and cell adhesion. Appears to play a role in wound healing by up-regulating, in skin fibroblasts, the expression of a number of genes involved in angiogenesis, inflammation and matrix remodeling including VEGA-A, VEGA-C, MMP1, MMP3, TIMP1, uPA, PAI-1 and integrins alpha-3 and alpha-5 (By similarity). CCN1-mediated gene regulation is …	CCN family member 1 OS=Mus musculus OX=10090 GN=Ccn1 PE=1 SV=1 - [CCN1_MOUSE]	2.37	1	1	1	379	41.681	8.11865	0.467992	0.493967	0.537237	0.499732	1.58216	1.9504	1.25222	1.59493	0.313326	0.00567626
P20152	Vimentin	Vim	FUNCTION: Vimentins are class-III intermediate filaments found in various non-epithelial cells, especially mesenchymal cells. Vimentin is attached to the nucleus, endoplasmic reticulum, and mitochondria, either laterally or terminally.; FUNCTION: Involved with LARP6 in the stabilization of type I collagen mRNAs for CO1A1 and CO1A2. {ECO:0000250}.	Vimentin OS=Mus musculus OX=10090 GN=Vim PE=1 SV=3 - [VIME_MOUSE]	74.25	45	55	446	466	53.6551	5.12256	1.05928	1.09142	1.04646	1.06572	0.940437	0.883645	0.981833	0.935305	1.13944	0.0142899
Q9QXS1	Plectin	Plec	FUNCTION: Interlinks intermediate filaments with microtubules and microfilaments and anchors intermediate filaments to desmosomes or hemidesmosomes. May be involved not only in the cross-linking and stabilization of cytoskeletal intermediate filaments network, but also in the regulation of their dynamics.	Plectin OS=Mus musculus OX=10090 GN=Plec PE=1 SV=3 - [PLEC_MOUSE]	40.57	205	210	542	4691	533.861	5.96045	1.04442	1.02086	1.01113	1.02547	0.990681	0.96884	0.943776	0.967766	1.05963	0.0262862
Q8VDD5	Myosin-9	Myh9	FUNCTION: During cell spreading, plays an important role in cytoskeleton reorganization, focal contacts formation (in the margins but not the central part of spreading cells), and lamellipodial retraction; this function is mechanically antagonized by MYH10 (By similarity). Cellular myosin that appears to play a role in cytokinesis, cell shape, and specialized functions such as secretion and cappi…	Myosin-9 OS=Mus musculus OX=10090 GN=Myh9 PE=1 SV=4 - [MYH9_MOUSE]	51.79	117	153	521	1960	226.232	5.65576	1.05105	1.01098	1.00927	1.02377	0.966701	0.977878	0.982304	0.975628	1.04934	0.0288774
P19096	Fatty acid synthase	Fasn	FUNCTION: Fatty acid synthetase catalyzes the formation of long-chain fatty acids from acetyl-CoA, malonyl-CoA and NADPH. This multifunctional protein has 7 catalytic activities as an acyl carrier protein.	Fatty acid synthase OS=Mus musculus OX=10090 GN=Fasn PE=1 SV=2 - [FAS_MOUSE]	30.71	79	79	372	2504	272.257	6.58057	1.11546	1.09605	1.04047	1.08399	0.944109	0.879815	0.907008	0.910311	1.19079	0.00400445
P38647	Stress-70 protein, mitochondrial	Hspa9	FUNCTION: Chaperone protein which plays an important role in mitochondrial iron-sulfur cluster (ISC) biogenesis (PubMed:26702583). Interacts with and stabilizes ISC cluster assembly proteins FXN, NFU1, NFS1 and ISCU (By similarity). Regulates erythropoiesis via stabilization of ISC assembly (PubMed:21123823). May play a role in the control of cell proliferation and cellular aging (PubMed:8454632)…	Stress-70 protein, mitochondrial OS=Mus musculus OX=10090 GN=Hspa9 PE=1 SV=3 - [GRP75_MOUSE]	57.14	47	48	251	679	73.4156	6.07471	1.03486	1.11361	1.07362	1.07403	0.926666	0.892575	0.943276	0.920839	1.16636	0.00488664
P51174	Long-chain specific acyl-CoA dehydrogenase, mitochondrial	Acadl	FUNCTION: Long-chain specific acyl-CoA dehydrogenase is one of the acyl-CoA dehydrogenases that catalyze the first step of mitochondrial fatty acid beta-oxidation, an aerobic process breaking down fatty acids into acetyl-CoA and allowing the production of energy from fats. The first step of fatty acid beta-oxidation consists in the removal of one hydrogen from C-2 and C-3 of the straight-chain fa…	Long-chain specific acyl-CoA dehydrogenase, mitochondrial OS=Mus musculus OX=10090 GN=Acadl PE=1 SV=2 - [ACADL_MOUSE]	51.63	26	27	250	430	47.8775	8.30908	1.01233	1.08029	1.03943	1.04402	0.976932	0.969827	0.920968	0.955909	1.09217	0.0290734
P48678	Prelamin-A/C	Lmna	FUNCTION: Lamins are components of the nuclear lamina, a fibrous layer on the nucleoplasmic side of the inner nuclear membrane, which is thought to provide a framework for the nuclear envelope and may also interact with chromatin. Lamin A and C are present in equal amounts in the lamina of mammals. Plays an important role in nuclear assembly, chromatin organization, nuclear membrane and telomere …	Prelamin-A/C OS=Mus musculus OX=10090 GN=Lmna PE=1 SV=2 - [LMNA_MOUSE]	62.41	54	57	259	665	74.1927	6.97607	1.04374	1.00399	1.03618	1.02797	0.982026	0.942057	0.971236	0.965107	1.06514	0.0211095
Q921G7	Electron transfer flavoprotein-ubiquinone oxidoreductase, mitochondrial	Etfdh	FUNCTION: Accepts electrons from ETF and reduces ubiquinone. {ECO:0000250}.	Electron transfer flavoprotein-ubiquinone oxidoreductase, mitochondrial OS=Mus musculus OX=10090 GN=Etfdh PE=1 SV=1 - [ETFD_MOUSE]	45.78	33	33	198	616	68.0476	7.57666	1.04459	1.05423	1.07446	1.05776	0.998704	0.95601	0.926434	0.960383	1.10139	0.0128411
P63017	Heat shock cognate 71 kDa protein	Hspa8	FUNCTION: Molecular chaperone implicated in a wide variety of cellular processes, including protection of the proteome from stress, folding and transport of newly synthesized polypeptides, activation of proteolysis of misfolded proteins and the formation and dissociation of protein complexes. Plays a pivotal role in the protein quality control system, ensuring the correct folding of proteins, the…	Heat shock cognate 71 kDa protein OS=Mus musculus OX=10090 GN=Hspa8 PE=1 SV=1 - [HSP7C_MOUSE]	57.74	24	42	181	646	70.8272	5.51611	1.11069	1.07069	1.01564	1.06567	0.960339	0.870311	0.934495	0.921715	1.15618	0.0199855
P17182	Alpha-enolase	Eno1	FUNCTION: Glycolytic enzyme the catalyzes the conversion of 2-phosphoglycerate to phosphoenolpyruvate. In addition to glycolysis, involved in various processes such as growth control, hypoxia tolerance and allergic responses. May also function in the intravascular and pericellular fibrinolytic system due to its ability to serve as a receptor and activator of plasminogen on the cell surface of sev…	Alpha-enolase OS=Mus musculus OX=10090 GN=Eno1 PE=1 SV=3 - [ENOA_MOUSE]	48.39	18	23	125	434	47.1112	6.80029	1.05373	1.1417	1.07541	1.09028	0.937467	0.847332	0.963453	0.916084	1.19015	0.0167221
P57780	Alpha-actinin-4	Actn4	FUNCTION: F-actin cross-linking protein which is thought to anchor actin to a variety of intracellular structures. This is a bundling protein. Probably involved in vesicular trafficking via its association with the CART complex. The CART complex is necessary for efficient transferrin receptor recycling but not for EGFR degradation (By similarity). Involved in tight junction assembly in epithelial…	Alpha-actinin-4 OS=Mus musculus OX=10090 GN=Actn4 PE=1 SV=1 - [ACTN4_MOUSE]	37.06	26	35	146	912	104.911	5.41455	1.11062	1.03504	1.01367	1.05311	0.930251	0.960997	0.963777	0.951675	1.10659	0.0316741
O54724	Caveolae-associated protein 1	Cavin1	FUNCTION: Plays an important role in caveolae formation and organization. Essential for the formation of caveolae in all tissues (PubMed:18191225, PubMed:18840361, PubMed:18056712, PubMed:30188967). Core component of the CAVIN complex which is essential for recruitment of the complex to the caveolae in presence of calveolin-1 (CAV1) (PubMed:19546242). Essential for normal oligomerization of CAV1 …	Caveolae-associated protein 1 OS=Mus musculus OX=10090 GN=Cavin1 PE=1 SV=1 - [CAVN1_MOUSE]	42.86	19	19	132	392	43.927	5.51611	1.00743	0.912163	0.938068	0.952553	1.05405	1.04182	1.0526	1.04949	0.907633	0.0278437
Q99MN9	Propionyl-CoA carboxylase beta chain, mitochondrial	Pccb	FUNCTION: This is one of the 2 subunits of the biotin-dependent propionyl-CoA carboxylase (PCC), a mitochondrial enzyme involved in the catabolism of odd chain fatty acids, branched-chain amino acids isoleucine, threonine, methionine, and valine and other metabolites. Propionyl-CoA carboxylase catalyzes the carboxylation of propionyl-CoA/propanoyl-CoA to D-methylmalonyl-CoA/(S)-methylmalonyl-CoA …	Propionyl-CoA carboxylase beta chain, mitochondrial OS=Mus musculus OX=10090 GN=Pccb PE=1 SV=2 - [PCCB_MOUSE]	45.47	23	23	111	541	58.3719	7.66455	1.01411	1.06232	1.0276	1.03468	0.93221	0.999917	0.963505	0.965211	1.07197	0.0458117
P11499	Heat shock protein HSP 90-beta	Hsp90ab1	FUNCTION: Molecular chaperone that promotes the maturation, structural maintenance and proper regulation of specific target proteins involved for instance in cell cycle control and signal transduction. Undergoes a functional cycle that is linked to its ATPase activity. This cycle probably induces conformational changes in the client proteins, thereby causing their activation. Interacts dynamicall…	Heat shock protein HSP 90-beta OS=Mus musculus OX=10090 GN=Hsp90ab1 PE=1 SV=3 - [HS90B_MOUSE]	47.24	17	36	162	724	83.2291	5.03369	1.06082	0.99768	1.04348	1.034	0.978766	0.972042	0.975628	0.975479	1.05999	0.0365583
Q91ZA3	Propionyl-CoA carboxylase alpha chain, mitochondrial	Pcca	FUNCTION: This is one of the 2 subunits of the biotin-dependent propionyl-CoA carboxylase (PCC), a mitochondrial enzyme involved in the catabolism of odd chain fatty acids, branched-chain amino acids isoleucine, threonine, methionine, and valine and other metabolites. Propionyl-CoA carboxylase catalyzes the carboxylation of propionyl-CoA/propanoyl-CoA to D-methylmalonyl-CoA/(S)-methylmalonyl-CoA …	Propionyl-CoA carboxylase alpha chain, mitochondrial OS=Mus musculus OX=10090 GN=Pcca PE=1 SV=2 - [PCCA_MOUSE]	45.58	34	34	140	724	79.8711	7.25439	1.0568	1.08737	1.03697	1.06038	0.974985	0.965161	0.933644	0.95793	1.10695	0.0059913
P05064	Fructose-bisphosphate aldolase A	Aldoa	FUNCTION: Plays a key role in glycolysis and gluconeogenesis. In addition, may also function as scaffolding protein (By similarity). {ECO:0000250}.	Fructose-bisphosphate aldolase A OS=Mus musculus OX=10090 GN=Aldoa PE=1 SV=2 - [ALDOA_MOUSE]	59.62	24	28	144	364	39.3313	8.08936	1.12902	1.08368	1.02235	1.07835	0.981977	0.904379	0.83977	0.908709	1.18669	0.0299778
P07901	Heat shock protein HSP 90-alpha	Hsp90aa1	FUNCTION: Molecular chaperone that promotes the maturation, structural maintenance and proper regulation of specific target proteins involved for instance in cell cycle control and signal transduction. Undergoes a functional cycle that is linked to its ATPase activity which is essential for its chaperone activity. This cycle probably induces conformational changes in the client proteins, thereby …	Heat shock protein HSP 90-alpha OS=Mus musculus OX=10090 GN=Hsp90aa1 PE=1 SV=4 - [HS90A_MOUSE]	45.02	16	34	130	733	84.7348	5.0083	1.04883	1.06569	1.07164	1.06205	1.01275	0.914876	0.966318	0.964649	1.10097	0.0285849
Q61292	Laminin subunit beta-2	Lamb2	FUNCTION: Binding to cells via a high affinity receptor, laminin is thought to mediate the attachment, migration and organization of cells into tissues during embryonic development by interacting with other extracellular matrix components. {ECO:0000269|PubMed:7885444}.; FUNCTION: Laminin-3 (S-laminin) regulates the formation of motor nerve terminals. {ECO:0000269|PubMed:7885444}.	Laminin subunit beta-2 OS=Mus musculus OX=10090 GN=Lamb2 PE=1 SV=2 - [LAMB2_MOUSE]	33.91	60	60	152	1799	196.451	6.66846	0.953756	0.960918	0.981604	0.965426	1.05688	1.0769	0.995708	1.04316	0.92548	0.0394747
P52480	Pyruvate kinase PKM	Pkm	FUNCTION: Glycolytic enzyme that catalyzes the transfer of a phosphoryl group from phosphoenolpyruvate (PEP) to ADP, generating ATP (By similarity). Stimulates POU5F1-mediated transcriptional activation (By similarity). Promotes in a STAT1-dependent manner, the expression of the immune checkpoint protein CD274 in ARNTL/BMAL1-deficient macrophages (PubMed:29996098). {ECO:0000250|UniProtKB:P14618, …	Pyruvate kinase PKM OS=Mus musculus OX=10090 GN=Pkm PE=1 SV=4 - [KPYM_MOUSE]	53.67	31	32	150	531	57.808	7.47412	1.0896	1.04219	1.01959	1.05046	0.932579	0.965634	0.938724	0.945646	1.11084	0.0103492
Q91YT0	NADH dehydrogenase [ubiquinone] flavoprotein 1, mitochondrial	Ndufv1	FUNCTION: Core subunit of the mitochondrial membrane respiratory chain NADH dehydrogenase (Complex I) that is believed to belong to the minimal assembly required for catalysis. Complex I functions in the transfer of electrons from NADH to the respiratory chain. The immediate electron acceptor for the enzyme is believed to be ubiquinone (By similarity). {ECO:0000250}.	NADH dehydrogenase [ubiquinone] flavoprotein 1, mitochondrial OS=Mus musculus OX=10090 GN=Ndufv1 PE=1 SV=1 - [NDUV1_MOUSE]	43.97	19	19	91	464	50.8017	8.20654	1.04354	1.03567	1.04818	1.04246	0.994148	0.949149	0.93756	0.960286	1.08558	0.00960075
Q8CC88	von Willebrand factor A domain-containing protein 8	Vwa8	FUNCTION: Exhibits ATPase activity in vitro. {ECO:0000269|PubMed:28414126}.	von Willebrand factor A domain-containing protein 8 OS=Mus musculus OX=10090 GN=Vwa8 PE=1 SV=2 - [VWA8_MOUSE]	27.61	54	54	147	1905	213.287	6.59521	1.0532	1.11944	1.05608	1.07624	0.999061	0.871448	0.91067	0.927059	1.16092	0.0265343
Q6PIC6	Sodium/potassium-transporting ATPase subunit alpha-3	Atp1a3	FUNCTION: This is the catalytic component of the active enzyme, which catalyzes the hydrolysis of ATP coupled with the exchange of sodium and potassium ions across the plasma membrane. This action creates the electrochemical gradient of sodium and potassium ions, providing the energy for active transport of various nutrients (By similarity). {ECO:0000250}.	Sodium/potassium-transporting ATPase subunit alpha-3 OS=Mus musculus OX=10090 GN=Atp1a3 PE=1 SV=1 - [AT1A3_MOUSE]	29.32	10	28	95	1013	111.62	5.41455	0.930024	0.873221	0.984398	0.929215	1.12687	1.15313	1.04172	1.10724	0.839218	0.0186206
P51881	ADP/ATP translocase 2	Slc25a5	FUNCTION: Catalyzes the exchange of cytoplasmic ADP with mitochondrial ATP across the mitochondrial inner membrane. As part of the mitotic spindle-associated MMXD complex it may play a role in chromosome segregation (By similarity). {ECO:0000250}.	ADP/ATP translocase 2 OS=Mus musculus OX=10090 GN=Slc25a5 PE=1 SV=3 - [ADT2_MOUSE]	61.41	15	21	176	298	32.9102	9.72998	0.98891	0.914276	0.933394	0.945527	1.06049	1.13792	1.01293	1.07045	0.883299	0.0431554
P40142	Transketolase	Tkt	FUNCTION: Catalyzes the transfer of a two-carbon ketol group from a ketose donor to an aldose acceptor, via a covalent intermediate with the cofactor thiamine pyrophosphate. {ECO:0000250}.	Transketolase OS=Mus musculus OX=10090 GN=Tkt PE=1 SV=1 - [TKT_MOUSE]	33.55	23	23	109	623	67.5876	7.50342	1.09549	1.06975	1.02547	1.06357	0.962837	0.911319	0.918752	0.930969	1.14243	0.00699363
P62983	Ubiquitin-40S ribosomal protein S27a	Rps27a	FUNCTION: [Ubiquitin]: Exists either covalently attached to another protein, or free (unanchored). When covalently bound, it is conjugated to target proteins via an isopeptide bond either as a monomer (monoubiquitin), a polymer linked via different Lys residues of the ubiquitin (polyubiquitin chains) or a linear polymer linked via the initiator Met of the ubiquitin (linear polyubiquitin chains). …	Ubiquitin-40S ribosomal protein S27a OS=Mus musculus OX=10090 GN=Rps27a PE=1 SV=2 - [RS27A_MOUSE]	59.62	10	10	121	156	17.9395	9.64209	1.04314	1.01417	1.00793	1.02175	0.983685	0.966075	0.949861	0.96654	1.05712	0.019394
P47934	Carnitine O-acetyltransferase	Crat	FUNCTION: Catalyzes the reversible transfer of acyl groups from carnitine to coenzyme A (CoA) and regulates the acyl-CoA/CoA ratio. Also plays a crucial role in the transport of fatty acids for beta-oxidation. Responsible for the synthesis of short- and branched-chain acylcarnitines. Active towards some branched-chain amino acid oxidation pathway (BCAAO) intermediates. Trans-2-enoyl-CoAs and 2-me…	Carnitine O-acetyltransferase OS=Mus musculus OX=10090 GN=Crat PE=1 SV=3 - [CACP_MOUSE]	34.5	26	26	106	626	70.7943	8.44092	1.03399	1.1159	1.06348	1.07112	0.933321	0.985838	0.902699	0.940619	1.13874	0.0186712
E9Q4Z2	Acetyl-CoA carboxylase 2	Acacb	FUNCTION: Mitochondrial enzyme that catalyzes the carboxylation of acetyl-CoA to malonyl-CoA and plays a central role in fatty acid metabolism (By similarity). Catalyzes a 2 steps reaction starting with the ATP-dependent carboxylation of the biotin carried by the biotin carboxyl carrier (BCC) domain followed by the transfer of the carboxyl group from carboxylated biotin to acetyl-CoA (By similari…	Acetyl-CoA carboxylase 2 OS=Mus musculus OX=10090 GN=Acacb PE=1 SV=1 - [ACACB_MOUSE]	14.17	23	32	84	2448	275.574	6.31592	1.13677	1.08205	0.992659	1.0705	0.946311	0.939509	0.90998	0.931933	1.14868	0.0332638
P46660	Alpha-internexin	Ina	FUNCTION: Class-IV neuronal intermediate filament that is able to self-assemble. It is involved in the morphogenesis of neurons. It may form an independent structural network without the involvement of other neurofilaments or it may cooperate with NEFL to form the filamentous backbone to which NEFM and NEFH attach to form the cross-bridges (By similarity). May also cooperate with the neuronal int…	Alpha-internexin OS=Mus musculus OX=10090 GN=Ina PE=1 SV=3 - [AINX_MOUSE]	32.73	14	18	71	501	55.3493	5.40186	0.958659	0.881805	0.986056	0.942173	1.07682	1.04877	1.08498	1.07019	0.88038	0.0179854
O70423	Membrane primary amine oxidase	Aoc3	FUNCTION: Cell adhesion protein that participates in lymphocyte recirculation by mediating the binding of lymphocytes to peripheral lymph node vascular endothelial cells in an L-selectin-independent fashion. Has a monoamine oxidase activity. May play a role in adipogenesis (By similarity). {ECO:0000250}.	Membrane primary amine oxidase OS=Mus musculus OX=10090 GN=Aoc3 PE=1 SV=3 - [AOC3_MOUSE]	18.43	15	15	47	765	84.4803	6.41748	0.971527	0.966426	0.959996	0.965983	1.10374	1.0395	1.01164	1.05163	0.91856	0.0356145
P54310	Hormone-sensitive lipase	Lipe	FUNCTION: In adipose tissue and heart, it primarily hydrolyzes stored triglycerides to free fatty acids, while in steroidogenic tissues, it principally converts cholesteryl esters to free cholesterol for steroid hormone production. {ECO:0000269|PubMed:23291629}.	Hormone-sensitive lipase OS=Mus musculus OX=10090 GN=Lipe PE=1 SV=2 - [LIPS_MOUSE]	26.75	19	19	62	759	83.2947	6.94678	0.943531	0.921266	0.931105	0.931968	1.1368	1.12551	1.05252	1.10495	0.843451	0.00312895
P18572	Basigin	Bsg	FUNCTION: Plays an important role in targeting the monocarboxylate transporters SLC16A1, SLC16A3, SLC16A8, SLC16A11 and SLC16A12 to the plasma membrane. Plays pivotal roles in spermatogenesis, embryo implantation, neural network formation and tumor progression. Stimulates adjacent fibroblasts to produce matrix metalloproteinases (MMPS). Seems to be a receptor for oligomannosidic glycans. In vitro…	Basigin OS=Mus musculus OX=10090 GN=Bsg PE=1 SV=2 - [BASI_MOUSE]	24.68	10	10	57	389	42.4183	5.84619	1.06685	1.05454	1.10434	1.07524	0.935538	0.903086	0.962484	0.933702	1.15159	0.00341753
P80314	T-complex protein 1 subunit beta	Cct2	FUNCTION: Component of the chaperonin-containing T-complex (TRiC), a molecular chaperone complex that assists the folding of proteins upon ATP hydrolysis. The TRiC complex mediates the folding of WRAP53/TCAB1, thereby regulating telomere maintenance. As part of the TRiC complex may play a role in the assembly of BBSome, a complex involved in ciliogenesis regulating transports vesicles to the cili…	T-complex protein 1 subunit beta OS=Mus musculus OX=10090 GN=Cct2 PE=1 SV=4 - [TCPB_MOUSE]	32.9	15	16	53	535	57.4411	6.40479	1.02862	1.05036	1.02608	1.03502	0.959742	0.942917	0.949892	0.950851	1.08852	0.000766519
P06151	L-lactate dehydrogenase A chain	Ldha		L-lactate dehydrogenase A chain OS=Mus musculus OX=10090 GN=Ldha PE=1 SV=3 - [LDHA_MOUSE]	30.12	8	11	51	332	36.4752	7.73779	1.14452	1.07611	1.02799	1.08287	0.989127	0.891325	0.915832	0.932095	1.16176	0.0281446
Q91WD5	NADH dehydrogenase [ubiquinone] iron-sulfur protein 2, mitochondrial	Ndufs2	FUNCTION: Core subunit of the mitochondrial membrane respiratory chain NADH dehydrogenase (Complex I) that is believed to belong to the minimal assembly required for catalysis. Complex I functions in the transfer of electrons from NADH to the respiratory chain. The immediate electron acceptor for the enzyme is believed to be ubiquinone. {ECO:0000250|UniProtKB:O75306}.	NADH dehydrogenase [ubiquinone] iron-sulfur protein 2, mitochondrial OS=Mus musculus OX=10090 GN=Ndufs2 PE=1 SV=1 - [NDUS2_MOUSE]	32.18	13	13	65	463	52.5917	6.99072	1.0473	1.03938	1.05568	1.04745	1.00268	0.923685	0.951128	0.959166	1.09205	0.0201847
Q8K3J1	NADH dehydrogenase [ubiquinone] iron-sulfur protein 8, mitochondrial	Ndufs8	FUNCTION: Core subunit of the mitochondrial membrane respiratory chain NADH dehydrogenase (Complex I) that is believed to belong to the minimal assembly required for catalysis. Complex I functions in the transfer of electrons from NADH to the respiratory chain. The immediate electron acceptor for the enzyme is believed to be ubiquinone (By similarity). {ECO:0000250}.	NADH dehydrogenase [ubiquinone] iron-sulfur protein 8, mitochondrial OS=Mus musculus OX=10090 GN=Ndufs8 PE=1 SV=1 - [NDUS8_MOUSE]	34.43	11	11	66	212	24.0228	6.21436	1.04316	1.02092	1.13912	1.06773	0.972959	0.959409	0.923157	0.951842	1.12175	0.0416843
P53395	Lipoamide acyltransferase component of branched-chain alpha-keto acid dehydrogenase complex, mitochondrial	Dbt	FUNCTION: The branched-chain alpha-keto dehydrogenase complex catalyzes the overall conversion of alpha-keto acids to acyl-CoA and CO(2). It contains multiple copies of three enzymatic components: branched-chain alpha-keto acid decarboxylase (E1), lipoamide acyltransferase (E2) and lipoamide dehydrogenase (E3). Within this complex, the catalytic function of this enzyme is to accept, and to transf…	Lipoamide acyltransferase component of branched-chain alpha-keto acid dehydrogenase complex, mitochondrial OS=Mus musculus OX=10090 GN=Dbt PE=1 SV=2 - [ODB2_MOUSE]	29.67	17	17	84	482	53.2129	8.60205	1.08549	1.05769	1.03937	1.06085	1.02127	0.899854	0.924008	0.948377	1.11859	0.0463678
Q62093	Serine/arginine-rich splicing factor 2	Srsf2	FUNCTION: Necessary for the splicing of pre-mRNA. It is required for formation of the earliest ATP-dependent splicing complex and interacts with spliceosomal components bound to both the 5'- and 3'-splice sites during spliceosome assembly. It also is required for ATP-dependent interactions of both U1 and U2 snRNPs with pre-mRNA (By similarity). Can bind to the myelin basic protein (MBP) gene MB3 …	Serine/arginine-rich splicing factor 2 OS=Mus musculus OX=10090 GN=Srsf2 PE=1 SV=4 - [SRSF2_MOUSE]	25.34	5	5	26	221	25.4612	11.854	1.06586	1.02931	1.06705	1.05407	0.942047	0.851123	0.963645	0.918938	1.14706	0.0210389
P43275	Histone H1.1	H1-1	FUNCTION: Histone H1 protein binds to linker DNA between nucleosomes forming the macromolecular structure known as the chromatin fiber. Histones H1 are necessary for the condensation of nucleosome chains into higher-order structured fibers. Acts also as a regulator of individual gene transcription through chromatin remodeling, nucleosome spacing and DNA methylation (By similarity). {ECO:0000250}.	Histone H1.1 OS=Mus musculus OX=10090 GN=H1-1 PE=1 SV=2 - [H11_MOUSE]	36.15	9	11	52	213	21.7719	10.9312	0.977188	0.912371	0.965288	0.951615	1.05211	1.16168	1.09063	1.10147	0.863948	0.0165706
P18242	Cathepsin D	Ctsd	FUNCTION: Acid protease active in intracellular protein breakdown. Plays a role in APP processing following cleavage and activation by ADAM30 which leads to APP degradation. {ECO:0000250|UniProtKB:P07339}.	Cathepsin D OS=Mus musculus OX=10090 GN=Ctsd PE=1 SV=1 - [CATD_MOUSE]	32.2	12	12	49	410	44.925	7.15186	1.13644	1.08412	1.02894	1.08317	0.928414	0.880976	0.921956	0.910449	1.1897	0.00738704
Q80X19	Collagen alpha-1(XIV) chain	Col14a1	FUNCTION: Plays an adhesive role by integrating collagen bundles. It is probably associated with the surface of interstitial collagen fibrils via COL1. The COL2 domain may then serve as a rigid arm which sticks out from the fibril and protrudes the large N-terminal globular domain into the extracellular space, where it might interact with other matrix molecules or cell surface receptors (By simil…	Collagen alpha-1(XIV) chain OS=Mus musculus OX=10090 GN=Col14a1 PE=1 SV=2 - [COEA1_MOUSE]	17.81	32	32	72	1797	192.892	5.09717	1.07335	1.06253	1.06614	1.06734	0.934486	0.912487	0.925758	0.924244	1.15482	3.66463e-05
P49817	Caveolin-1	Cav1	FUNCTION: May act as a scaffolding protein within caveolar membranes (By similarity). Forms a stable heterooligomeric complex with CAV2 that targets to lipid rafts and drives caveolae formation. Mediates the recruitment of CAVIN proteins (CAVIN1/2/3/4) to the caveolae (PubMed:19546242). Interacts directly with G-protein alpha subunits and can functionally regulate their activity (By similarity). …	Caveolin-1 OS=Mus musculus OX=10090 GN=Cav1 PE=1 SV=1 - [CAV1_MOUSE]	33.71	6	8	80	178	20.5255	6.02393	0.980143	0.880292	0.930871	0.930435	1.00327	1.13611	1.12011	1.0865	0.856362	0.0372843
Q63918	Caveolae-associated protein 2	Cavin2	FUNCTION: Plays an important role in caveolar biogenesis and morphology. Regulates caveolae morphology by inducing membrane curvature within caveolae (By similarity). Plays a role in caveola formation in a tissue-specific manner. Required for the formation of caveolae in the lung and fat endothelia but not in the heart endothelia. Negatively regulates the size or stability of CAVIN complexes in t…	Caveolae-associated protein 2 OS=Mus musculus OX=10090 GN=Cavin2 PE=1 SV=3 - [CAVN2_MOUSE]	41.15	19	20	62	418	46.7354	5.21143	0.960108	0.894173	0.902024	0.918768	1.13449	1.08659	1.06954	1.09687	0.837626	0.00332882
Q3U7R1	Extended synaptotagmin-1	Esyt1	FUNCTION: Binds glycerophospholipids in a barrel-like domain and may play a role in cellular lipid transport (By similarity). Binds calcium (via the C2 domains) and translocates to sites of contact between the endoplasmic reticulum and the cell membrane in response to increased cytosolic calcium levels. Helps tether the endoplasmic reticulum to the cell membrane and promotes the formation of appo…	Extended synaptotagmin-1 OS=Mus musculus OX=10090 GN=Esyt1 PE=1 SV=2 - [ESYT1_MOUSE]	21.7	22	22	47	1092	121.478	5.94775	1.01331	0.966786	0.971119	0.983738	1.03247	1.03707	1.04079	1.03678	0.948842	0.0242669
Q62465	Synaptic vesicle membrane protein VAT-1 homolog	Vat1	FUNCTION: Plays a part in calcium-regulated keratinocyte activation in epidermal repair mechanisms. Has no effect on cell proliferation (By similarity). Possesses ATPase activity. Negatively regulates mitochondrial fusion in cooperation with mitofusin proteins (MFN1-2) (By similarity). {ECO:0000250, ECO:0000269|PubMed:9581869}.	Synaptic vesicle membrane protein VAT-1 homolog OS=Mus musculus OX=10090 GN=Vat1 PE=1 SV=3 - [VAT1_MOUSE]	16.75	7	7	36	406	43.069	6.3667	0.928496	0.952916	0.998694	0.960035	1.07341	1.02707	1.06082	1.05376	0.911053	0.0194291
Q8BWF0	Succinate-semialdehyde dehydrogenase, mitochondrial	Aldh5a1	FUNCTION: Catalyzes one step in the degradation of the inhibitory neurotransmitter gamma-aminobutyric acid (GABA). {ECO:0000250}.	Succinate-semialdehyde dehydrogenase, mitochondrial OS=Mus musculus OX=10090 GN=Aldh5a1 PE=1 SV=1 - [SSDH_MOUSE]	22.56	12	12	32	523	55.9328	8.25049	0.956766	0.933088	0.911661	0.933838	1.06584	1.14253	1.01335	1.07391	0.869572	0.0242806
P28653	Biglycan	Bgn	FUNCTION: May be involved in collagen fiber assembly. {ECO:0000250}.	Biglycan OS=Mus musculus OX=10090 GN=Bgn PE=1 SV=1 - [PGS1_MOUSE]	28.18	9	10	48	369	41.6126	7.26904	1.06092	1.03884	1.01021	1.03666	0.953645	0.922676	0.932176	0.936166	1.10735	0.00437282
O35857	Mitochondrial import inner membrane translocase subunit TIM44	Timm44	FUNCTION: Essential component of the PAM complex, a complex required for the translocation of transit peptide-containing proteins from the inner membrane into the mitochondrial matrix in an ATP-dependent manner. Recruits mitochondrial HSP70 to drive protein translocation into the matrix using ATP as an energy source. {ECO:0000250|UniProtKB:Q01852}.	Mitochondrial import inner membrane translocase subunit TIM44 OS=Mus musculus OX=10090 GN=Timm44 PE=1 SV=2 - [TIM44_MOUSE]	37.83	21	21	61	452	51.0593	8.1333	0.965448	0.98217	0.991739	0.979786	1.04348	0.998295	1.05338	1.03172	0.949664	0.0493095
Q6PDM2	Serine/arginine-rich splicing factor 1	Srsf1	FUNCTION: Plays a role in preventing exon skipping, ensuring the accuracy of splicing and regulating alternative splicing. Interacts with other spliceosomal components, via the RS domains, to form a bridge between the 5'- and 3'-splice site binding components, U1 snRNP and U2AF. Can stimulate binding of U1 snRNP to a 5'-splice site-containing pre-mRNA. Binds to purine-rich RNA sequences, either t…	Serine/arginine-rich splicing factor 1 OS=Mus musculus OX=10090 GN=Srsf1 PE=1 SV=3 - [SRSF1_MOUSE]	47.18	14	14	54	248	27.7278	10.3599	0.967261	0.933581	0.987798	0.96288	1.0559	1.03962	1.04196	1.04583	0.920687	0.00750844
Q9EQK5	Major vault protein	Mvp	FUNCTION: Required for normal vault structure. Vaults are multi-subunit structures that may act as scaffolds for proteins involved in signal transduction. Vaults may also play a role in nucleo-cytoplasmic transport. Down-regulates IFNG-mediated STAT1 signaling and subsequent activation of JAK. Down-regulates SRC activity and signaling through MAP kinases (By similarity). {ECO:0000250}.	Major vault protein OS=Mus musculus OX=10090 GN=Mvp PE=1 SV=4 - [MVP_MOUSE]	26.71	25	25	57	861	95.8652	5.59229	1.07514	1.09306	1.02591	1.0647	0.930521	0.93501	0.876496	0.914009	1.16487	0.00540316
Q9QZQ8	Core histone macro-H2A.1	H2afy	FUNCTION: Variant histone H2A which replaces conventional H2A in a subset of nucleosomes where it represses transcription. Nucleosomes wrap and compact DNA into chromatin, limiting DNA accessibility to the cellular machineries which require DNA as a template. Histones thereby play a central role in transcription regulation, DNA repair, DNA replication and chromosomal stability. DNA accessibility …	Core histone macro-H2A.1 OS=Mus musculus OX=10090 GN=H2afy PE=1 SV=3 - [H2AY_MOUSE]	12.9	5	5	19	372	39.7105	9.80322	0.985259	0.93034	0.917645	0.944415	1.04152	1.07726	1.05674	1.05851	0.892215	0.0079285
P01899	H-2 class I histocompatibility antigen, D-B alpha chain	H2-D1	FUNCTION: Involved in the presentation of foreign antigens to the immune system.	H-2 class I histocompatibility antigen, D-B alpha chain OS=Mus musculus OX=10090 GN=H2-D1 PE=1 SV=2 - [HA11_MOUSE]	40.06	10	15	37	362	40.8103	6.72705	0.992405	0.953772	0.988064	0.97808	1.07552	1.00951	1.08054	1.05519	0.926924	0.0410611
Q07076	Annexin A7	Anxa7	FUNCTION: Calcium/phospholipid-binding protein which promotes membrane fusion and is involved in exocytosis.	Annexin A7 OS=Mus musculus OX=10090 GN=Anxa7 PE=1 SV=2 - [ANXA7_MOUSE]	31.1	14	14	34	463	49.8933	6.17627	0.938929	0.880679	0.954549	0.924719	1.04508	1.14887	1.09181	1.09525	0.844298	0.0104334
Q8BVI4	Dihydropteridine reductase	Qdpr	FUNCTION: The product of this enzyme, tetrahydrobiopterin (BH-4), is an essential cofactor for phenylalanine, tyrosine, and tryptophan hydroxylases. {ECO:0000250}.	Dihydropteridine reductase OS=Mus musculus OX=10090 GN=Qdpr PE=1 SV=2 - [DHPR_MOUSE]	21.99	4	4	19	241	25.5538	7.81104	1.03257	1.10937	1.06864	1.07019	0.954376	0.932463	0.982773	0.956538	1.11882	0.0128194
Q99J47	Dehydrogenase/reductase SDR family member 7B	Dhrs7b	FUNCTION: Putative oxidoreductase. {ECO:0000305}.	Dehydrogenase/reductase SDR family member 7B OS=Mus musculus OX=10090 GN=Dhrs7b PE=1 SV=1 - [DRS7B_MOUSE]	22.6	9	9	26	323	34.9645	9.62744	0.971644	0.934987	0.93701	0.947881	1.10168	1.00623	1.06854	1.05882	0.895227	0.021798
Q9DCD0	6-phosphogluconate dehydrogenase, decarboxylating	Pgd	FUNCTION: Catalyzes the oxidative decarboxylation of 6-phosphogluconate to ribulose 5-phosphate and CO(2), with concomitant reduction of NADP to NADPH. {ECO:0000250}.	6-phosphogluconate dehydrogenase, decarboxylating OS=Mus musculus OX=10090 GN=Pgd PE=1 SV=3 - [6PGD_MOUSE]	23.81	13	14	33	483	53.2131	7.2251	1.18569	1.04057	1.01774	1.08134	0.91557	0.892278	0.927629	0.911825	1.1859	0.0341136
P02301	Histone H3.3C	H3f3c	FUNCTION: Core component of nucleosome. Nucleosomes wrap and compact DNA into chromatin, limiting DNA accessibility to the cellular machineries which require DNA as a template. Histones thereby play a central role in transcription regulation, DNA repair, DNA replication and chromosomal stability. DNA accessibility is regulated via a complex set of post-translational modifications of histones, als…	Histone H3.3C OS=Mus musculus OX=10090 GN=H3f3c PE=3 SV=3 - [H3C_MOUSE]	33.82	1	7	126	136	15.3055	11.1362	1.01346	0.955175	0.944433	0.971021	1.03388	1.02751	1.06122	1.04087	0.932897	0.0426432
Q7TMF3	NADH dehydrogenase [ubiquinone] 1 alpha subcomplex subunit 12	Ndufa12	FUNCTION: Accessory subunit of the mitochondrial membrane respiratory chain NADH dehydrogenase (Complex I), that is believed not to be involved in catalysis. Complex I functions in the transfer of electrons from NADH to the respiratory chain. The immediate electron acceptor for the enzyme is believed to be ubiquinone. {ECO:0000250|UniProtKB:Q9UI09}.	NADH dehydrogenase [ubiquinone] 1 alpha subcomplex subunit 12 OS=Mus musculus OX=10090 GN=Ndufa12 PE=1 SV=2 - [NDUAC_MOUSE]	63.45	10	10	42	145	17.0756	9.36377	1.05663	1.11354	1.08855	1.08624	1.03149	0.872024	0.879876	0.927796	1.17077	0.0436749
Q93092	Transaldolase	Taldo1	FUNCTION: Transaldolase is important for the balance of metabolites in the pentose-phosphate pathway. {ECO:0000250}.	Transaldolase OS=Mus musculus OX=10090 GN=Taldo1 PE=1 SV=2 - [TALDO_MOUSE]	29.67	12	12	34	337	37.3634	7.03467	1.05614	1.12526	1.02902	1.07014	0.958584	0.90518	0.987123	0.950296	1.12611	0.0327226
Q8BMK4	Cytoskeleton-associated protein 4	Ckap4	FUNCTION: High-affinity epithelial cell surface receptor for APF. {ECO:0000250}.; FUNCTION: Mediates the anchoring of the endoplasmic reticulum to microtubules. {ECO:0000250}.	Cytoskeleton-associated protein 4 OS=Mus musculus OX=10090 GN=Ckap4 PE=1 SV=2 - [CKAP4_MOUSE]	37.57	23	23	53	575	63.6536	5.64307	1.15225	1.0826	0.997735	1.07753	0.926548	0.927741	0.920715	0.925001	1.1649	0.0270283
Q60936	Atypical kinase COQ8A, mitochondrial	Coq8a	FUNCTION: Atypical kinase involved in the biosynthesis of coenzyme Q, also named ubiquinone, an essential lipid-soluble electron transporter for aerobic cellular respiration (PubMed:27499294). Its substrate specificity is unclear: does not show any protein kinase activity (PubMed:27499294). Probably acts as a small molecule kinase, possibly a lipid kinase that phosphorylates a prenyl lipid in the…	Atypical kinase COQ8A, mitochondrial OS=Mus musculus OX=10090 GN=Coq8a PE=1 SV=2 - [COQ8A_MOUSE]	25.89	17	17	43	645	71.6974	6.53662	0.874833	0.931869	0.958347	0.921683	1.07115	1.15779	1.02358	1.08417	0.850127	0.0248098
Q9WTQ5	A-kinase anchor protein 12	Akap12	FUNCTION: Anchoring protein that mediates the subcellular compartmentation of protein kinase A (PKA) and protein kinase C (PKC). {ECO:0000250}.	A-kinase anchor protein 12 OS=Mus musculus OX=10090 GN=Akap12 PE=1 SV=1 - [AKA12_MOUSE]	15.91	24	24	38	1684	180.586	4.43701	0.963502	0.871675	0.928542	0.92124	1.0168	1.05823	1.18547	1.08683	0.847639	0.0447273
O35737	Heterogeneous nuclear ribonucleoprotein H	Hnrnph1	FUNCTION: This protein is a component of the heterogeneous nuclear ribonucleoprotein (hnRNP) complexes which provide the substrate for the processing events that pre-mRNAs undergo before becoming functional, translatable mRNAs in the cytoplasm. Mediates pre-mRNA alternative splicing regulation. Inhibits, together with CUGBP1, insulin receptor (IR) pre-mRNA exon 11 inclusion in myoblast. Binds to …	Heterogeneous nuclear ribonucleoprotein H OS=Mus musculus OX=10090 GN=Hnrnph1 PE=1 SV=3 - [HNRH1_MOUSE]	30.07	4	13	29	449	49.1684	6.30322	0.976267	0.928333	0.958944	0.954515	1.04943	1.01075	1.09855	1.05291	0.906547	0.0274899
P35700	Peroxiredoxin-1	Prdx1	FUNCTION: Thiol-specific peroxidase that catalyzes the reduction of hydrogen peroxide and organic hydroperoxides to water and alcohols, respectively. Plays a role in cell protection against oxidative stress by detoxifying peroxides and as sensor of hydrogen peroxide-mediated signaling events. Might participate in the signaling cascades of growth factors and tumor necrosis factor-alpha by regulati…	Peroxiredoxin-1 OS=Mus musculus OX=10090 GN=Prdx1 PE=1 SV=1 - [PRDX1_MOUSE]	51.26	9	11	49	199	22.1624	8.11865	1.05057	1.14795	1.05465	1.08439	0.938697	0.846598	1.002	0.929099	1.16714	0.0481563
P08752	Guanine nucleotide-binding protein G(i) subunit alpha-2	Gnai2	FUNCTION: Guanine nucleotide-binding proteins (G proteins) are involved as modulators or transducers in various transmembrane signaling systems. The G(i) proteins are involved in hormonal regulation of adenylate cyclase: they inhibit the cyclase in response to beta-adrenergic stimuli. May play a role in cell division.	Guanine nucleotide-binding protein G(i) subunit alpha-2 OS=Mus musculus OX=10090 GN=Gnai2 PE=1 SV=5 - [GNAI2_MOUSE]	36.9	6	12	31	355	40.463	5.45264	0.961263	0.903085	0.985261	0.94987	1.0219	1.03204	1.04917	1.03437	0.918308	0.0301385
Q91VN4	MICOS complex subunit Mic25	Chchd6	FUNCTION: Component of the MICOS complex, a large protein complex of the mitochondrial inner membrane that plays crucial roles in the maintenance of crista junctions, inner membrane architecture, and formation of contact sites to the outer membrane. {ECO:0000250|UniProtKB:Q9BRQ6}.	MICOS complex subunit Mic25 OS=Mus musculus OX=10090 GN=Chchd6 PE=1 SV=2 - [MIC25_MOUSE]	43.59	14	14	32	273	29.8334	8.41162	0.975676	0.964895	0.945724	0.962098	1.05722	1.07485	1.03739	1.05649	0.910659	0.00246893
Q6PHZ2	Calcium/calmodulin-dependent protein kinase type II subunit delta	Camk2d	FUNCTION: Calcium/calmodulin-dependent protein kinase involved in the regulation of Ca(2+) homeostatis and excitation-contraction coupling (ECC) in heart by targeting ion channels, transporters and accessory proteins involved in Ca(2+) influx into the myocyte, Ca(2+) release from the sarcoplasmic reticulum (SR), SR Ca(2+) uptake and Na(+) and K(+) channel transport. Targets also transcription fac…	Calcium/calmodulin-dependent protein kinase type II subunit delta OS=Mus musculus OX=10090 GN=Camk2d PE=1 SV=1 - [KCC2D_MOUSE]	21.84	5	12	31	499	56.3336	7.25439	1.04453	1.0311	1.06004	1.04522	1.00759	0.929642	0.959321	0.965517	1.08255	0.0301227
Q8BX02	KN motif and ankyrin repeat domain-containing protein 2	Kank2	FUNCTION: Involved in transcription regulation by sequestering in the cytoplasm nuclear receptor coactivators such as NCOA1, NCOA2 and NCOA3 (By similarity). Involved in regulation of caspase-independent apoptosis by sequestering the proapoptotic factor AIFM1 in mitochondria (By similarity). Pro-apoptotic stimuli can induce its proteasomal degradation allowing the translocation of AIFM1 to the nu…	KN motif and ankyrin repeat domain-containing protein 2 OS=Mus musculus OX=10090 GN=Kank2 PE=1 SV=1 - [KANK2_MOUSE]	16.25	10	11	26	843	90.1896	5.5542	0.975939	0.97795	0.979304	0.977731	1.02231	1.02809	1.0474	1.0326	0.946864	0.00200099
P61161	Actin-related protein 2	Actr2	FUNCTION: ATP-binding component of the Arp2/3 complex, a multiprotein complex that mediates actin polymerization upon stimulation by nucleation-promoting factor (NPF). The Arp2/3 complex mediates the formation of branched actin networks in the cytoplasm, providing the force for cell motility. Seems to contact the pointed end of the daughter actin filament. In podocytes, required for the formation…	Actin-related protein 2 OS=Mus musculus OX=10090 GN=Actr2 PE=1 SV=1 - [ARP2_MOUSE]	15.48	7	8	46	394	44.7322	6.7417	1.04373	1.08947	1.0725	1.06857	0.916058	0.851142	0.974001	0.913733	1.16945	0.0150493
O70133	ATP-dependent RNA helicase A	Dhx9	FUNCTION: Multifunctional ATP-dependent nucleic acid helicase that unwinds DNA and RNA in a 3' to 5' direction and that plays important roles in many processes, such as DNA replication, transcriptional activation, post-transcriptional RNA regulation, mRNA translation and RNA-mediated gene silencing. Requires a 3'-single-stranded tail as entry site for acid nuclei unwinding activities as well as t…	ATP-dependent RNA helicase A OS=Mus musculus OX=10090 GN=Dhx9 PE=1 SV=2 - [DHX9_MOUSE]	15.07	23	23	49	1380	149.381	6.82959	1.03567	0.996057	1.05364	1.02846	0.979311	0.956553	0.983337	0.973067	1.05692	0.0430779
P17225	Polypyrimidine tract-binding protein 1	Ptbp1	FUNCTION: Plays a role in pre-mRNA splicing and in the regulation of alternative splicing events. Activates exon skipping of its own pre-mRNA during muscle cell differentiation. Binds to the polypyrimidine tract of introns. May promote RNA looping when bound to two separate polypyrimidine tracts in the same pre-mRNA. May promote the binding of U2 snRNP to pre-mRNA. Cooperates with RAVER1 to modul…	Polypyrimidine tract-binding protein 1 OS=Mus musculus OX=10090 GN=Ptbp1 PE=1 SV=2 - [PTBP1_MOUSE]	14.8	6	7	21	527	56.443	8.33838	0.936846	0.938713	0.945879	0.940479	1.12284	1.03478	1.0384	1.06534	0.882798	0.0124422
P24527	Leukotriene A-4 hydrolase	Lta4h	FUNCTION: Epoxide hydrolase that catalyzes the final step in the biosynthesis of the proinflammatory mediator leukotriene B4. Has also aminopeptidase activity. {ECO:0000269|PubMed:9287304}.	Leukotriene A-4 hydrolase OS=Mus musculus OX=10090 GN=Lta4h PE=1 SV=4 - [LKHA4_MOUSE]	30.77	17	17	36	611	69.0071	6.41748	1.02516	1.02091	1.03387	1.02665	1.00406	1.00172	1.00615	1.00398	1.02258	0.00488275
P13707	Glycerol-3-phosphate dehydrogenase [NAD(+)], cytoplasmic	Gpd1	FUNCTION: Has glycerol-3-phosphate dehydrogenase activity. {ECO:0000250|UniProtKB:P21695}.	Glycerol-3-phosphate dehydrogenase [NAD(+)], cytoplasmic OS=Mus musculus OX=10090 GN=Gpd1 PE=1 SV=3 - [GPDA_MOUSE]	38.68	16	18	74	349	37.5484	7.1665	1.08078	1.09053	1.0727	1.08133	0.937143	0.898401	0.923866	0.919803	1.17562	0.000205676
Q9CXT8	Mitochondrial-processing peptidase subunit beta	Pmpcb	FUNCTION: Catalytic subunit of the essential mitochondrial processing protease (MPP), which cleaves the mitochondrial sequence off newly imported precursors proteins (By similarity). Preferentially, cleaves after an arginine at position P2 (By similarity). Required for PINK1 turnover by coupling PINK1 mitochondrial import and cleavage, which results in subsequent PINK1 proteolysis (By similarity)…	Mitochondrial-processing peptidase subunit beta OS=Mus musculus OX=10090 GN=Pmpcb PE=1 SV=1 - [MPPB_MOUSE]	19.22	10	11	28	489	54.5797	6.99072	1.01258	1.05857	1.02235	1.03116	0.991177	0.979861	0.973372	0.98147	1.05063	0.0291206
Q8R1B4	Eukaryotic translation initiation factor 3 subunit C	Eif3c	FUNCTION: Component of the eukaryotic translation initiation factor 3 (eIF-3) complex, which is required for several steps in the initiation of protein synthesis. The eIF-3 complex associates with the 40S ribosome and facilitates the recruitment of eIF-1, eIF-1A, eIF-2:GTP:methionyl-tRNAi and eIF-5 to form the 43S pre-initiation complex (43S PIC). The eIF-3 complex stimulates mRNA recruitment to …	Eukaryotic translation initiation factor 3 subunit C OS=Mus musculus OX=10090 GN=Eif3c PE=1 SV=1 - [EIF3C_MOUSE]	18.66	16	16	26	911	105.465	5.78271	1.067	1.02779	1.06398	1.05292	0.925529	0.927041	0.96909	0.940553	1.11947	0.0041239
Q6PHN9	Ras-related protein Rab-35	Rab35	FUNCTION: The small GTPases Rab are key regulators of intracellular membrane trafficking, from the formation of transport vesicles to their fusion with membranes. Rabs cycle between an inactive GDP-bound form and an active GTP-bound form that is able to recruit to membranes different sets of downstream effectors directly responsible for vesicle formation, movement, tethering and fusion. That Rab …	Ras-related protein Rab-35 OS=Mus musculus OX=10090 GN=Rab35 PE=1 SV=1 - [RAB35_MOUSE]	23.38	4	6	19	201	23.0108	8.29443	1.05044	1.01729	1.09561	1.05445	0.987147	0.914869	0.884868	0.928961	1.13508	0.0296321
Q91YH5	Atlastin-3	Atl3	FUNCTION: GTPase tethering membranes through formation of trans-homooligomers and mediating homotypic fusion of endoplasmic reticulum membranes. Functions in endoplasmic reticulum tubular network biogenesis (By similarity). {ECO:0000250|UniProtKB:Q6DD88}.	Atlastin-3 OS=Mus musculus OX=10090 GN=Atl3 PE=1 SV=1 - [ATLA3_MOUSE]	16.45	10	10	27	541	60.5366	6.1001	1.05483	1.04253	1.0154	1.03758	0.956763	0.973649	0.995884	0.975432	1.06372	0.0186948
Q9R1P4	Proteasome subunit alpha type-1	Psma1	FUNCTION: Component of the 20S core proteasome complex involved in the proteolytic degradation of most intracellular proteins. This complex plays numerous essential roles within the cell by associating with different regulatory particles. Associated with two 19S regulatory particles, forms the 26S proteasome and thus participates in the ATP-dependent degradation of ubiquitinated proteins. The 26S…	Proteasome subunit alpha type-1 OS=Mus musculus OX=10090 GN=Psma1 PE=1 SV=1 - [PSA1_MOUSE]	32.7	10	10	23	263	29.5278	6.45557	1.02225	0.966742	0.988442	0.992477	1.02691	1.05913	1.04723	1.04442	0.950262	0.0498414
P14685	26S proteasome non-ATPase regulatory subunit 3	Psmd3	FUNCTION: Component of the 26S proteasome, a multiprotein complex involved in the ATP-dependent degradation of ubiquitinated proteins. This complex plays a key role in the maintenance of protein homeostasis by removing misfolded or damaged proteins, which could impair cellular functions, and by removing proteins whose functions are no longer required. Therefore, the proteasome participates in num…	26S proteasome non-ATPase regulatory subunit 3 OS=Mus musculus OX=10090 GN=Psmd3 PE=1 SV=3 - [PSMD3_MOUSE]	23.4	12	12	35	530	60.6803	8.44092	1.02261	1.04331	1.03217	1.0327	0.934832	0.959837	0.984819	0.959829	1.07592	0.00955446
Q8R0X7	Sphingosine-1-phosphate lyase 1	Sgpl1	FUNCTION: Cleaves phosphorylated sphingoid bases (PSBs), such as sphingosine-1-phosphate, into fatty aldehydes and phosphoethanolamine (PubMed:9464245, PubMed:20097939). Elevates stress-induced ceramide production and apoptosis (PubMed:9464245). Required for global lipid homeostasis in liver and cholesterol homeostasis in fibroblasts (PubMed:20097939, PubMed:28262793). Involved in the regulation …	Sphingosine-1-phosphate lyase 1 OS=Mus musculus OX=10090 GN=Sgpl1 PE=1 SV=1 - [SGPL1_MOUSE]	19.72	13	13	35	568	63.6357	9.1001	1.09725	1.05142	1.10758	1.08541	0.994538	0.943797	0.909058	0.949131	1.14359	0.0107554
Q8R081	Heterogeneous nuclear ribonucleoprotein L	Hnrnpl	FUNCTION: Splicing factor binding to exonic or intronic sites and acting as either an activator or repressor of exon inclusion (PubMed:22523384). Exhibits a binding preference for CA-rich elements. Component of the heterogeneous nuclear ribonucleoprotein (hnRNP) complexes and associated with most nascent transcripts. Associates, together with APEX1, to the negative calcium responsive element (nCa…	Heterogeneous nuclear ribonucleoprotein L OS=Mus musculus OX=10090 GN=Hnrnpl PE=1 SV=2 - [HNRPL_MOUSE]	24.74	12	12	22	586	63.9233	8.104	1.0836	1.04184	1.14082	1.08875	1.00977	0.846283	0.931526	0.929193	1.17172	0.0446355
Q9WU78	Programmed cell death 6-interacting protein	Pdcd6ip	FUNCTION: Multifunctional protein involved in endocytosis, multivesicular body biogenesis, membrane repair, cytokinesis, apoptosis and maintenance of tight junction integrity. Class E VPS protein involved in concentration and sorting of cargo proteins of the multivesicular body (MVB) for incorporation into intralumenal vesicles (ILVs) that are generated by invagination and scission from the limit…	Programmed cell death 6-interacting protein OS=Mus musculus OX=10090 GN=Pdcd6ip PE=1 SV=3 - [PDC6I_MOUSE]	18.18	16	17	36	869	95.9642	6.52197	1.06347	1.08109	1.06769	1.07075	0.951664	0.846423	0.973853	0.92398	1.15884	0.0208249
P07758	Alpha-1-antitrypsin 1-1	Serpina1a	FUNCTION: Inhibitor of serine proteases. Its primary target is elastase, but it also has a moderate affinity for plasmin and thrombin. {ECO:0000269|PubMed:11961105, ECO:0000269|PubMed:8619829}.	Alpha-1-antitrypsin 1-1 OS=Mus musculus OX=10090 GN=Serpina1a PE=1 SV=4 - [A1AT1_MOUSE]	13.08	3	8	25	413	45.9735	5.71924	1.06498	1.10076	1.06796	1.0779	0.881558	0.999121	0.946764	0.942481	1.14369	0.0195411
Q9Z2Z6	Mitochondrial carnitine/acylcarnitine carrier protein	Slc25a20	FUNCTION: Mediates the transport of acylcarnitines of different length across the mitochondrial inner membrane from the cytosol to the mitochondrial matrix for their oxidation by the mitochondrial fatty acid-oxidation pathway. {ECO:0000250}.	Mitochondrial carnitine/acylcarnitine carrier protein OS=Mus musculus OX=10090 GN=Slc25a20 PE=1 SV=1 - [MCAT_MOUSE]	36.54	11	11	54	301	33.0049	9.11475	1.05542	1.03563	1.04808	1.04638	1.00098	0.920504	0.900776	0.940753	1.11228	0.0276105
O35643	AP-1 complex subunit beta-1	Ap1b1	FUNCTION: Subunit of clathrin-associated adaptor protein complex 1 that plays a role in protein sorting in the late-Golgi/trans-Golgi network (TGN) and/or endosomes. The AP complexes mediate both the recruitment of clathrin to membranes and the recognition of sorting signals within the cytosolic tails of transmembrane cargo molecules.	AP-1 complex subunit beta-1 OS=Mus musculus OX=10090 GN=Ap1b1 PE=1 SV=2 - [AP1B1_MOUSE]	13.79	4	14	32	943	103.869	5.17334	1.08279	1.08235	1.04818	1.07111	0.888896	0.841929	0.995435	0.908753	1.17865	0.0256691
P62264	40S ribosomal protein S14	Rps14		40S ribosomal protein S14 OS=Mus musculus OX=10090 GN=Rps14 PE=1 SV=3 - [RS14_MOUSE]	39.07	6	6	25	151	16.2625	10.0522	1.0345	1.01488	1.00884	1.01941	0.952685	0.966794	0.956143	0.958541	1.0635	0.002326
Q6ZWX6	Eukaryotic translation initiation factor 2 subunit 1	Eif2s1	FUNCTION: Functions in the early steps of protein synthesis by forming a ternary complex with GTP and initiator tRNA (PubMed:15277680, PubMed:19131336). This complex binds to a 40S ribosomal subunit, followed by mRNA binding to form a 43S pre-initiation complex (PubMed:15277680, PubMed:19131336). Junction of the 60S ribosomal subunit to form the 80S initiation complex is preceded by hydrolysis of…	Eukaryotic translation initiation factor 2 subunit 1 OS=Mus musculus OX=10090 GN=Eif2s1 PE=1 SV=3 - [IF2A_MOUSE]	29.21	10	10	21	315	36.0854	5.08447	1.07524	1.03886	1.03016	1.04809	0.910149	0.960538	0.967246	0.945978	1.10794	0.0108398
Q91WS0	CDGSH iron-sulfur domain-containing protein 1	Cisd1	FUNCTION: Plays a key role in regulating maximal capacity for electron transport and oxidative phosphorylation. May be involved in Fe-S cluster shuttling and/or in redox reactions (By similarity). {ECO:0000250, ECO:0000269|PubMed:17376863}.	CDGSH iron-sulfur domain-containing protein 1 OS=Mus musculus OX=10090 GN=Cisd1 PE=1 SV=1 - [CISD1_MOUSE]	51.85	7	7	29	108	12.0892	9.05615	0.909228	0.976366	0.989557	0.958383	1.07401	1.04429	1.03831	1.0522	0.910834	0.0261036
Q99MN1	Lysine--tRNA ligase	Kars1	FUNCTION: Catalyzes the specific attachment of an amino acid to its cognate tRNA in a 2 step reaction: the amino acid (AA) is first activated by ATP to form AA-AMP and then transferred to the acceptor end of the tRNA. When secreted, acts as a signaling molecule that induces immune response through the activation of monocyte/macrophages. Catalyzes the synthesis of the signaling molecule diadenosin…	Lysine--tRNA ligase OS=Mus musculus OX=10090 GN=Kars1 PE=1 SV=1 - [SYK_MOUSE]	28.4	18	18	36	595	67.7965	5.93506	0.992285	0.946721	0.940586	0.959864	1.08198	1.0384	1.0692	1.06319	0.902814	0.00768144
P21447	ATP-dependent translocase ABCB1	Abcb1a	FUNCTION: Translocates drugs and phospholipids across the membrane. Catalyzes the flop of phospholipids from the cytoplasmic to the exoplasmic leaflet of the apical membrane. Participates mainly to the flop of phosphatidylcholine, phosphatidylethanolamine, beta-D-glucosylceramides and sphingomyelins (PubMed:8898203). Energy-dependent efflux pump responsible for decreased drug accumulation in mult…	ATP-dependent translocase ABCB1 OS=Mus musculus OX=10090 GN=Abcb1a PE=1 SV=3 - [MDR1A_MOUSE]	13.71	5	17	27	1276	140.558	8.85107	0.975663	0.94931	0.962063	0.962345	1.0997	1.05502	1.00801	1.05424	0.912831	0.0289341
P21279	Guanine nucleotide-binding protein G(q) subunit alpha	Gnaq	FUNCTION: Guanine nucleotide-binding proteins (G proteins) are involved as modulators or transducers in various transmembrane signaling systems. Regulates B-cell selection and survival and is required to prevent B-cell-dependent autoimmunity. Regulates chemotaxis of BM-derived neutrophils and dendritic cells (in vitro). Transduces FFAR4 signaling in response to long-chain fatty acids (LCFAs). {EC…	Guanine nucleotide-binding protein G(q) subunit alpha OS=Mus musculus OX=10090 GN=Gnaq PE=1 SV=4 - [GNAQ_MOUSE]	16.99	6	7	24	359	42.1313	5.68115	1.00196	0.932944	0.930432	0.955113	1.05128	1.08132	1.07039	1.06767	0.89458	0.0108451
Q9D9V3	Ethylmalonyl-CoA decarboxylase	Echdc1	FUNCTION: Decarboxylates ethylmalonyl-CoA, a potentially toxic metabolite, to form butyryl-CoA, suggesting it might be involved in metabolite proofreading. Also has methylmalonyl-CoA decarboxylase activity at lower level. {ECO:0000269|PubMed:22016388}.	Ethylmalonyl-CoA decarboxylase OS=Mus musculus OX=10090 GN=Echdc1 PE=1 SV=2 - [ECHD1_MOUSE]	22.98	7	7	20	322	35.4444	7.00537	1.05046	1.08113	1.02706	1.05288	0.900958	0.919328	0.971464	0.930583	1.13142	0.00964379
Q9WVC3	Caveolin-2	Cav2	FUNCTION: May act as a scaffolding protein within caveolar membranes. Interacts directly with G-protein alpha subunits and can functionally regulate their activity. Acts as an accessory protein in conjunction with CAV1 in targeting to lipid rafts and driving caveolae formation. The Ser-36 phosphorylated form has a role in modulating mitosis in endothelial cells. Positive regulator of cellular mit…	Caveolin-2 OS=Mus musculus OX=10090 GN=Cav2 PE=1 SV=1 - [CAV2_MOUSE]	7.41	1	1	9	162	18.2151	5.63037	0.912798	0.936551	0.981448	0.943599	1.08063	1.06503	1.05552	1.06706	0.884298	0.0044945
Q14C51	Pentatricopeptide repeat domain-containing protein 3, mitochondrial	Ptcd3	FUNCTION: Mitochondrial RNA-binding protein that has a role in mitochondrial translation. {ECO:0000250}.	Pentatricopeptide repeat domain-containing protein 3, mitochondrial OS=Mus musculus OX=10090 GN=Ptcd3 PE=1 SV=2 - [PTCD3_MOUSE]	13.72	12	12	23	685	77.7468	5.88428	1.06138	1.07904	1.07173	1.07071	1.01216	0.953205	0.909171	0.958178	1.11745	0.0205154
O35639	Annexin A3	Anxa3	FUNCTION: Inhibitor of phospholipase A2, also possesses anti-coagulant properties.	Annexin A3 OS=Mus musculus OX=10090 GN=Anxa3 PE=1 SV=4 - [ANXA3_MOUSE]	35.29	10	11	27	323	36.3616	5.75732	1.03777	1.00762	1.01191	1.0191	0.978366	0.978302	0.976877	0.977849	1.04219	0.0119173
Q91VC9	Growth hormone-inducible transmembrane protein	Ghitm	FUNCTION: Required for the mitochondrial tubular network and cristae organization. Involved in apoptotic release of cytochrome c (By similarity). {ECO:0000250}.	Growth hormone-inducible transmembrane protein OS=Mus musculus OX=10090 GN=Ghitm PE=1 SV=1 - [GHITM_MOUSE]	8.67	4	4	19	346	37.2504	9.80322	1.04598	1.11742	1.10445	1.08928	0.886407	0.941576	0.961485	0.929823	1.1715	0.00710335
Q61599	Rho GDP-dissociation inhibitor 2	Arhgdib	FUNCTION: Regulates the GDP/GTP exchange reaction of the Rho proteins by inhibiting the dissociation of GDP from them, and the subsequent binding of GTP to them. Regulates reorganization of the actin cytoskeleton mediated by Rho family members. {ECO:0000250|UniProtKB:P52566}.	Rho GDP-dissociation inhibitor 2 OS=Mus musculus OX=10090 GN=Arhgdib PE=1 SV=3 - [GDIR2_MOUSE]	46	9	9	28	200	22.8365	5.10986	0.993339	0.889933	0.918727	0.934	1.02791	1.09928	1.14596	1.09105	0.856056	0.0271565
Q99J39	Malonyl-CoA decarboxylase, mitochondrial	Mlycd	FUNCTION: Catalyzes the conversion of malonyl-CoA to acetyl-CoA. In the fatty acid biosynthesis MCD selectively removes malonyl-CoA and thus assures that methyl-malonyl-CoA is the only chain elongating substrate for fatty acid synthase and that fatty acids with multiple methyl side chains are produced. In peroxisomes it may be involved in degrading intraperoxisomal malonyl-CoA, which is generated…	Malonyl-CoA decarboxylase, mitochondrial OS=Mus musculus OX=10090 GN=Mlycd PE=1 SV=1 - [DCMC_MOUSE]	18.7	8	8	15	492	54.7013	8.93896	1.04101	1.12292	1.09211	1.08535	0.859008	0.860843	1.0239	0.914584	1.18671	0.0458066
O88384	Vesicle transport through interaction with t-SNAREs homolog 1B	Vti1b	FUNCTION: V-SNARE that mediates vesicle transport pathways through interactions with t-SNAREs on the target membrane. These interactions are proposed to mediate aspects of the specificity of vesicle trafficking and to promote fusion of the lipid bilayers. {ECO:0000305|PubMed:15363411}.	Vesicle transport through interaction with t-SNAREs homolog 1B OS=Mus musculus OX=10090 GN=Vti1b PE=1 SV=1 - [VTI1B_MOUSE]	19.83	4	4	8	232	26.6971	8.79248	1.00024	0.952471	0.978774	0.977163	1.01112	1.06289	1.03297	1.03566	0.943519	0.0455596
P63011	Ras-related protein Rab-3A	Rab3a	FUNCTION: Small GTP-binding protein that plays a central role in regulated exocytosis and secretion. Controls the recruitment, tethering and docking of secretory vesicles to the plasma membrane (PubMed:11598194). Upon stimulation, switches to its active GTP-bound form, cycles to vesicles and recruits effectors such as RIMS1, RIMS2, Rabphilin-3A/RPH3A, RPH3AL or SYTL4 to help the docking of vesicu…	Ras-related protein Rab-3A OS=Mus musculus OX=10090 GN=Rab3a PE=1 SV=1 - [RAB3A_MOUSE]	18.64	3	4	15	220	24.9541	5.03369	0.944097	0.894745	0.946131	0.928324	1.07323	1.09698	1.1353	1.10184	0.842524	0.0021577
Q3URE1	Malonate--CoA ligase ACSF3, mitochondrial	Acsf3	FUNCTION: Catalyzes the initial reaction in intramitochondrial fatty acid synthesis, by activating malonate and methylmalonate, but not acetate, into their respective CoA thioester. May have some preference toward very-long-chain substrates. {ECO:0000250|UniProtKB:Q4G176}.	Malonate--CoA ligase ACSF3, mitochondrial OS=Mus musculus OX=10090 GN=Acsf3 PE=1 SV=2 - [ACSF3_MOUSE]	22.98	15	15	32	583	65.0357	8.01611	1.01339	1.0755	1.08842	1.0591	0.933363	0.973975	0.940827	0.949388	1.11556	0.0140294
Q9CXI0	2-methoxy-6-polyprenyl-1,4-benzoquinol methylase, mitochondrial	Coq5	FUNCTION: Methyltransferase required for the conversion of 2-polyprenyl-6-methoxy-1,4-benzoquinol (DDMQH2) to 2-polyprenyl-3-methyl-6-methoxy-1,4-benzoquinol (DMQH2). {ECO:0000255|HAMAP-Rule:MF_03191}.	2-methoxy-6-polyprenyl-1,4-benzoquinol methylase, mitochondrial OS=Mus musculus OX=10090 GN=Coq5 PE=1 SV=2 - [COQ5_MOUSE]	22.32	6	6	13	327	37.3118	7.48877	0.972565	0.971722	1.00265	0.982312	1.03086	1.01908	1.06312	1.03769	0.946638	0.0291469
Q99L04	Dehydrogenase/reductase SDR family member 1	Dhrs1		Dehydrogenase/reductase SDR family member 1 OS=Mus musculus OX=10090 GN=Dhrs1 PE=1 SV=1 - [DHRS1_MOUSE]	25.88	8	8	16	313	33.9834	8.35303	0.880804	0.964786	0.937885	0.927825	1.00566	1.09005	1.13919	1.0783	0.860451	0.0311433
P16406	Glutamyl aminopeptidase	Enpep	FUNCTION: Regulates central hypertension through its calcium-modulated preference to cleave N-terminal acidic residues from peptides such as angiotensin II. {ECO:0000250|UniProtKB:Q07075}.	Glutamyl aminopeptidase OS=Mus musculus OX=10090 GN=Enpep PE=1 SV=1 - [AMPE_MOUSE]	13.54	14	14	30	945	107.888	5.43994	1.02582	1.09647	1.05592	1.0594	0.907175	0.985179	0.979742	0.957365	1.10658	0.0346085
P53026	60S ribosomal protein L10a	Rpl10a	FUNCTION: Component of the large ribosomal subunit. {ECO:0000250|UniProtKB:P62906}.	60S ribosomal protein L10a OS=Mus musculus OX=10090 GN=Rpl10a PE=1 SV=3 - [RL10A_MOUSE]	25.81	6	6	19	217	24.9006	9.979	1.06594	1.10289	1.01698	1.06194	0.920888	0.919867	1.01081	0.950523	1.11721	0.0463773
Q91WQ3	Tyrosine--tRNA ligase, cytoplasmic	Yars	FUNCTION: Catalyzes the attachment of tyrosine to tRNA(Tyr) in a two-step reaction: tyrosine is first activated by ATP to form Tyr-AMP and then transferred to the acceptor end of tRNA(Tyr). {ECO:0000250}.	Tyrosine--tRNA ligase, cytoplasmic OS=Mus musculus OX=10090 GN=Yars PE=1 SV=3 - [SYYC_MOUSE]	23.48	12	12	21	528	59.0681	7.00537	1.05509	1.08573	1.04925	1.06335	0.898166	0.934184	1.02103	0.951126	1.11799	0.0424104
Q91ZR1	Ras-related protein Rab-4B	Rab4b	FUNCTION: Protein transport. Probably involved in vesicular traffic (By similarity). {ECO:0000250}.	Ras-related protein Rab-4B OS=Mus musculus OX=10090 GN=Rab4b PE=1 SV=2 - [RAB4B_MOUSE]	17.37	3	4	14	213	23.614	6.06201	0.973147	0.926099	0.966906	0.955384	1.06207	1.01281	1.10054	1.05848	0.902604	0.0246559
Q01339	Beta-2-glycoprotein 1	Apoh	FUNCTION: Binds to various kinds of negatively charged substances such as heparin, phospholipids, and dextran sulfate. May prevent activation of the intrinsic blood coagulation cascade by binding to phospholipids on the surface of damaged cells.	Beta-2-glycoprotein 1 OS=Mus musculus OX=10090 GN=Apoh PE=1 SV=1 - [APOH_MOUSE]	32.17	12	12	30	345	38.5929	8.22119	0.953803	0.873859	0.882444	0.903369	1.04274	1.04544	1.15473	1.08097	0.835704	0.0165591
Q9EQ06	Estradiol 17-beta-dehydrogenase 11	Hsd17b11	FUNCTION: Can convert androstan-3-alpha,17-beta-diol (3-alpha-diol) to androsterone in vitro, suggesting that it may participate in androgen metabolism during steroidogenesis. May act by metabolizing compounds that stimulate steroid synthesis and/or by generating metabolites that inhibit it. Has no activity toward DHEA (dehydroepiandrosterone), or A-dione (4-androste-3,17-dione), and only a sligh…	Estradiol 17-beta-dehydrogenase 11 OS=Mus musculus OX=10090 GN=Hsd17b11 PE=1 SV=1 - [DHB11_MOUSE]	14.09	3	4	12	298	32.8597	8.66064	0.961648	0.928692	0.935658	0.941999	1.03846	1.16297	1.07605	1.09249	0.862246	0.016981
Q5SWT3	Solute carrier family 25 member 35	Slc25a35		Solute carrier family 25 member 35 OS=Mus musculus OX=10090 GN=Slc25a35 PE=1 SV=2 - [S2535_MOUSE]	21.33	6	6	16	300	32.6097	9.5249	1.02896	1.04628	1.08802	1.05442	0.972261	0.941885	0.976389	0.963512	1.09435	0.0116312
Q91XD7	Protein disulfide isomerase Creld1	Creld1	FUNCTION: Protein disulfide isomerase (By similarity). Promotes the localization of acetylcholine receptors (AChRs) to the plasma membrane (PubMed:30407909). {ECO:0000250|UniProtKB:Q9CYA0, ECO:0000269|PubMed:30407909}.	Protein disulfide isomerase Creld1 OS=Mus musculus OX=10090 GN=Creld1 PE=1 SV=1 - [CREL1_MOUSE]	17.86	8	8	18	420	45.687	5.021	0.971389	0.902043	0.921368	0.9316	1.14767	1.1127	1.03411	1.09816	0.848328	0.0134292
P63024	Vesicle-associated membrane protein 3	Vamp3	FUNCTION: SNARE involved in vesicular transport from the late endosomes to the trans-Golgi network. {ECO:0000250}.	Vesicle-associated membrane protein 3 OS=Mus musculus OX=10090 GN=Vamp3 PE=1 SV=1 - [VAMP3_MOUSE]	54.37	3	3	5	103	11.473	8.49951	0.985974	0.955253	0.809974	0.917067	1.06379	1.08145	1.11887	1.08804	0.842864	0.039245
Q9CQZ5	NADH dehydrogenase [ubiquinone] 1 alpha subcomplex subunit 6	Ndufa6	FUNCTION: Accessory subunit of the mitochondrial membrane respiratory chain NADH dehydrogenase (Complex I), that is believed to be not involved in catalysis. Required for proper complex I assembly. Complex I functions in the transfer of electrons from NADH to the respiratory chain. The immediate electron acceptor for the enzyme is believed to be ubiquinone. {ECO:0000250|UniProtKB:P56556}.	NADH dehydrogenase [ubiquinone] 1 alpha subcomplex subunit 6 OS=Mus musculus OX=10090 GN=Ndufa6 PE=1 SV=1 - [NDUA6_MOUSE]	44.27	8	8	30	131	15.273	10.1108	1.06197	1.12259	1.05751	1.08069	0.881889	0.842952	0.989617	0.904819	1.19437	0.0224219
Q9D6Y9	1,4-alpha-glucan-branching enzyme	Gbe1	FUNCTION: Required for normal glycogen accumulation. The alpha 1-6 branches of glycogen play an important role in increasing the solubility of the molecule. {ECO:0000250|UniProtKB:Q04446}.	1,4-alpha-glucan-branching enzyme OS=Mus musculus OX=10090 GN=Gbe1 PE=1 SV=1 - [GLGB_MOUSE]	7.12	4	4	6	702	80.3126	6.43018	1.042	1.08068	1.06385	1.06218	0.880389	1.00706	0.946916	0.944787	1.12425	0.0373467
Q99KP6	Pre-mRNA-processing factor 19	Prpf19	FUNCTION: [Isoform 1]: Ubiquitin-protein ligase which is a core component of several complexes mainly involved in pre-mRNA splicing and DNA repair. Required for pre-mRNA splicing as component of the spliceosome. Core component of the PRP19C/Prp19 complex/NTC/Nineteen complex which is part of the spliceosome and participates in its assembly, its remodeling and is required for its activity. During …	Pre-mRNA-processing factor 19 OS=Mus musculus OX=10090 GN=Prpf19 PE=1 SV=1 - [PRP19_MOUSE]	17.06	8	8	19	504	55.2044	6.60986	1.04306	1.06717	1.08256	1.06426	0.912055	0.870779	1.00806	0.930298	1.144	0.033855
Q60692	Proteasome subunit beta type-6	Psmb6	FUNCTION: Component of the 20S core proteasome complex involved in the proteolytic degradation of most intracellular proteins. This complex plays numerous essential roles within the cell by associating with different regulatory particles. Associated with two 19S regulatory particles, forms the 26S proteasome and thus participates in the ATP-dependent degradation of ubiquitinated proteins. The 26S…	Proteasome subunit beta type-6 OS=Mus musculus OX=10090 GN=Psmb6 PE=1 SV=3 - [PSB6_MOUSE]	16.81	4	4	11	238	25.3625	5.10986	1.15484	1.11293	1.05574	1.10784	1.00989	0.91078	0.855617	0.925428	1.19711	0.0270339
Q80VP0	Tectonin beta-propeller repeat-containing protein 1	Tecpr1	FUNCTION: Tethering factor involved in autophagy. Involved in autophagosome maturation by promoting the autophagosome fusion with lysosomes: acts by associating with both the ATG5-ATG12 conjugate and phosphatidylinositol-3-phosphate (PtdIns(3)P) present at the surface of autophagosomes. Also involved in selective autophagy against bacterial pathogens, by being required for phagophore/preautophago…	Tectonin beta-propeller repeat-containing protein 1 OS=Mus musculus OX=10090 GN=Tecpr1 PE=1 SV=1 - [TCPR1_MOUSE]	4.55	4	4	8	1166	130.184	6.48096	0.909028	0.963038	0.903571	0.925212	1.07702	1.07331	1.12392	1.09142	0.847716	0.0026615
Q6ZQI3	Malectin	Mlec	FUNCTION: Carbohydrate-binding protein with a strong ligand preference for Glc2-N-glycan. May play a role in the early steps of protein N-glycosylation (By similarity). {ECO:0000250}.	Malectin OS=Mus musculus OX=10090 GN=Mlec PE=1 SV=2 - [MLEC_MOUSE]	18.9	6	6	14	291	32.3218	6.04932	1.04475	0.986157	1.06178	1.0309	0.954247	0.957759	0.936948	0.949652	1.08555	0.0269003
P21278	Guanine nucleotide-binding protein subunit alpha-11	Gna11	FUNCTION: Guanine nucleotide-binding proteins (G proteins) are involved as modulators or transducers in various transmembrane signaling systems. Acts as an activator of phospholipase C. Transduces FFAR4 signaling in response to long-chain fatty acids (LCFAs). {ECO:0000250|UniProtKB:P29992}.	Guanine nucleotide-binding protein subunit alpha-11 OS=Mus musculus OX=10090 GN=Gna11 PE=1 SV=1 - [GNA11_MOUSE]	16.99	5	6	11	359	41.9975	5.97314	0.987015	0.922864	0.888852	0.93291	1.20152	1.04701	1.05352	1.10068	0.847574	0.0446337
P35282	Ras-related protein Rab-21	Rab21	FUNCTION: Regulates integrin internalization and recycling, but does not influence the traffic of endosomally translocated receptors in general (PubMed:16754960). As a result, may regulate cell adhesion and migration (PubMed:16754960). During the mitosis of adherent cells, controls the endosomal trafficking of integrins which is required for the successful completion of cytokinesis (PubMed:188044…	Ras-related protein Rab-21 OS=Mus musculus OX=10090 GN=Rab21 PE=1 SV=4 - [RAB21_MOUSE]	28.38	5	5	9	222	24.0912	7.94287	0.957607	0.957587	0.931075	0.948756	1.02206	1.0727	1.03828	1.04435	0.908469	0.0052953
Q2VLH6	Scavenger receptor cysteine-rich type 1 protein M130	Cd163	FUNCTION: Involved in clearance and endocytosis of hemoglobin/haptoglobin complexes by macrophages and may thereby protect tissues from free hemoglobin-mediated oxidative damage. May play a role in the uptake and recycling of iron, via endocytosis of hemoglobin/haptoglobin and subsequent breakdown of heme. Binds hemoglobin/haptoglobin complexes in a calcium-dependent and pH-dependent manner. Indu…	Scavenger receptor cysteine-rich type 1 protein M130 OS=Mus musculus OX=10090 GN=Cd163 PE=1 SV=2 - [C163A_MOUSE]	11.33	13	13	24	1121	120.842	6.23975	1.05748	0.997342	1.02461	1.02648	0.963232	0.984426	0.973712	0.97379	1.0541	0.0459993
Q7TMB8	Cytoplasmic FMR1-interacting protein 1	Cyfip1	FUNCTION: Component of the CYFIP1-EIF4E-FMR1 complex which binds to the mRNA cap and mediates translational repression. In the CYFIP1-EIF4E-FMR1 complex this subunit is an adapter between EIF4E and FMR1. Promotes the translation repression activity of FMR1 in brain probably by mediating its association with EIF4E and mRNA (By similarity). Regulates formation of membrane ruffles and lamellipodia. …	Cytoplasmic FMR1-interacting protein 1 OS=Mus musculus OX=10090 GN=Cyfip1 PE=1 SV=1 - [CYFP1_MOUSE]	10.77	6	13	21	1253	145.148	6.90283	1.0856	0.997476	1.06058	1.04789	0.945902	0.844295	0.916699	0.902299	1.16135	0.0219625
Q05816	Fatty acid-binding protein 5	Fabp5	FUNCTION: Intracellular carrier for long-chain fatty acids and related active lipids, such as the endocannabinoid, that regulates the metabolism and actions of the ligands they bind (PubMed:8608126, PubMed:12540600). In addition to the cytosolic transport, selectively delivers specific fatty acids from the cytosol to the nucleus, wherein they activate nuclear receptors (By similarity). Delivers r…	Fatty acid-binding protein 5 OS=Mus musculus OX=10090 GN=Fabp5 PE=1 SV=3 - [FABP5_MOUSE]	79.26	10	10	23	135	15.1274	6.53662	1.1125	1.03103	1.03828	1.0606	0.940972	0.888306	0.940751	0.923343	1.14866	0.0119286
Q60649	Caseinolytic peptidase B protein homolog	Clpb	FUNCTION: May function as a regulatory ATPase and be related to secretion/protein trafficking process.	Caseinolytic peptidase B protein homolog OS=Mus musculus OX=10090 GN=Clpb PE=1 SV=1 - [CLPB_MOUSE]	15.51	10	10	13	677	75.9563	8.51416	1.02828	1.02964	1.02135	1.02643	0.948153	0.97983	0.944473	0.957485	1.072	0.00391076
Q9QY81	Nuclear pore membrane glycoprotein 210	Nup210	FUNCTION: Nucleoporin essential for nuclear pore assembly and fusion, nuclear pore spacing, as well as structural integrity.	Nuclear pore membrane glycoprotein 210 OS=Mus musculus OX=10090 GN=Nup210 PE=1 SV=2 - [PO210_MOUSE]	3.87	7	7	11	1886	203.973	6.65381	1.02217	1.04173	1.04967	1.03785	0.960569	0.917078	0.965497	0.947714	1.09511	0.00663101
Q8CFX1	GDH/6PGL endoplasmic bifunctional protein	H6pd	FUNCTION: Bifunctional enzyme localized in the lumen of the endoplasmic reticulum that catalyzes the first two steps of the oxidative branch of the pentose phosphate pathway/shunt, an alternative to glycolysis and a major source of reducing power and metabolic intermediates for biosynthetic processes (PubMed:4169027, PubMed:12831846, PubMed:16356929, PubMed:18222920). Has a hexose-6-phosphate deh…	GDH/6PGL endoplasmic bifunctional protein OS=Mus musculus OX=10090 GN=H6pd PE=1 SV=2 - [G6PE_MOUSE]	11.79	9	10	20	789	88.8717	6.93213	0.999235	1.02345	0.951677	0.991453	1.09106	1.03594	1.06948	1.06549	0.930511	0.0490464
Q9Z0N2	Eukaryotic translation initiation factor 2 subunit 3, Y-linked	Eif2s3y	FUNCTION: As a subunit of eukaryotic initiation factor 2 (eIF-2), involved in the early steps of protein synthesis. In the presence of GTP, eIF-2 forms a ternary complex with initiator tRNA Met-tRNAi and then recruits the 40S ribosomal complex and initiation factors eIF-1, eIF-1A and eIF-3 to form the 43S pre-initiation complex (43S PIC), a step that determines the rate of protein translation. Th…	Eukaryotic translation initiation factor 2 subunit 3, Y-linked OS=Mus musculus OX=10090 GN=Eif2s3y PE=1 SV=2 - [IF2H_MOUSE]	20.13	2	9	20	472	51.0983	8.49951	1.12895	1.05476	1.06033	1.08135	0.913236	0.889658	0.97768	0.926858	1.16668	0.012155
Q04750	DNA topoisomerase 1	Top1	FUNCTION: Releases the supercoiling and torsional tension of DNA introduced during the DNA replication and transcription by transiently cleaving and rejoining one strand of the DNA duplex. Introduces a single-strand break via transesterification at a target site in duplex DNA. The scissile phosphodiester is attacked by the catalytic tyrosine of the enzyme, resulting in the formation of a DNA-(3'-…	DNA topoisomerase 1 OS=Mus musculus OX=10090 GN=Top1 PE=1 SV=2 - [TOP1_MOUSE]	17.34	12	12	17	767	90.8189	9.33447	1.06055	1.0391	1.11904	1.0729	0.925613	0.901178	1.00058	0.942457	1.1384	0.0270792
P62900	60S ribosomal protein L31	Rpl31		60S ribosomal protein L31 OS=Mus musculus OX=10090 GN=Rpl31 PE=1 SV=1 - [RL31_MOUSE]	24	5	5	16	125	14.4539	10.5356	1.13848	1.04044	1.02286	1.06726	0.909591	0.963753	0.947289	0.940211	1.13513	0.0320919
P70349	Histidine triad nucleotide-binding protein 1	Hint1	FUNCTION: Hydrolyzes purine nucleotide phosphoramidates with a single phosphate group, including adenosine 5'monophosphoramidate (AMP-NH2), adenosine 5'monophosphomorpholidate (AMP-morpholidate) and guanosine 5'monophosphomorpholidate (GMP-morpholidate). Hydrolyzes lysyl-AMP (AMP-N-epsilon-(N-alpha-acetyl lysine methyl ester)) generated by lysine tRNA ligase, as well as Met-AMP, His-AMP and Asp-A…	Histidine triad nucleotide-binding protein 1 OS=Mus musculus OX=10090 GN=Hint1 PE=1 SV=3 - [HINT1_MOUSE]	16.67	2	2	6	126	13.7681	6.87354	0.925119	0.951742	0.943126	0.939995	1.12087	1.09543	1.03623	1.08418	0.867014	0.00536955
P47199	Quinone oxidoreductase	Cryz	FUNCTION: Does not have alcohol dehydrogenase activity. Binds NADP and acts through a one-electron transfer process. Orthoquinones, such as 1,2-naphthoquinone or 9,10-phenanthrenequinone, are the best substrates (in vitro). May act in the detoxification of xenobiotics. Interacts with (AU)-rich elements (ARE) in the 3'-UTR of target mRNA species and enhances their stability. NADPH binding interfer…	Quinone oxidoreductase OS=Mus musculus OX=10090 GN=Cryz PE=1 SV=1 - [QOR_MOUSE]	22.05	6	7	10	331	35.2464	8.07471	1.04026	1.08917	1.04563	1.05835	0.998217	0.965945	0.896706	0.953623	1.10983	0.0359891
Q9CQW2	ADP-ribosylation factor-like protein 8B	Arl8b	FUNCTION: Plays a role in lysosome motility (PubMed:30174114). In neurons, mediates the anterograde axonal long-range transport of presynaptic lysosome-related vesicles required for presynaptic biogenesis and synaptic function (PubMed:30174114). May play a role in chromosome segregation (By similarity). {ECO:0000250|UniProtKB:Q9NVJ2, ECO:0000269|PubMed:30174114}.	ADP-ribosylation factor-like protein 8B OS=Mus musculus OX=10090 GN=Arl8b PE=1 SV=1 - [ARL8B_MOUSE]	12.9	2	3	19	186	21.5251	8.42627	0.997827	0.973201	0.986887	0.985972	1.0092	1.00619	1.02313	1.01284	0.973472	0.038292
P63030	Mitochondrial pyruvate carrier 1	Mpc1	FUNCTION: Mediates the uptake of pyruvate into mitochondria. {ECO:0000269|PubMed:22628554}.	Mitochondrial pyruvate carrier 1 OS=Mus musculus OX=10090 GN=Mpc1 PE=1 SV=1 - [MPC1_MOUSE]	27.52	5	5	34	109	12.4463	9.61279	1.08693	1.06153	1.10761	1.08536	1.00433	0.91594	0.870079	0.930115	1.16691	0.0202488
Q9QZE5	Coatomer subunit gamma-1	Copg1	FUNCTION: The coatomer is a cytosolic protein complex that binds to dilysine motifs and reversibly associates with Golgi non-clathrin-coated vesicles, which further mediate biosynthetic protein transport from the ER, via the Golgi up to the trans Golgi network. Coatomer complex is required for budding from Golgi membranes, and is essential for the retrograde Golgi-to-ER transport of dilysine-tagg…	Coatomer subunit gamma-1 OS=Mus musculus OX=10090 GN=Copg1 PE=1 SV=1 - [COPG1_MOUSE]	15.79	9	11	16	874	97.4504	5.35107	0.997048	0.940378	0.953619	0.963682	1.06255	1.1537	1.02721	1.08115	0.891347	0.0469384
Q02819	Nucleobindin-1	Nucb1	FUNCTION: Major calcium-binding protein of the Golgi which may have a role in calcium homeostasis (By similarity). Acts as a non-receptor guanine nucleotide exchange factor which binds to and activates alpha subunits of guanine nucleotide-binding proteins (G proteins) (By similarity). {ECO:0000250|UniProtKB:Q0P569, ECO:0000250|UniProtKB:Q63083}.	Nucleobindin-1 OS=Mus musculus OX=10090 GN=Nucb1 PE=1 SV=2 - [NUCB1_MOUSE]	28.98	13	13	19	459	53.3759	5.07178	0.928878	0.981789	0.912863	0.941176	0.989849	1.01974	1.06272	1.0241	0.919023	0.0491174
Q9D7J4	Cytochrome c oxidase assembly protein COX20, mitochondrial	Cox20	FUNCTION: Essential for the assembly of the mitochondrial respiratory chain complex IV (CIV), also known as cytochrome c oxidase. Acts as a chaperone in the early steps of cytochrome c oxidase subunit II (MT-CO2/COX2) maturation, stabilizing the newly synthesized protein and presenting it to metallochaperones SCO1/2 which in turn facilitates the incorporation of the mature MT-CO2/COX2 into the as…	Cytochrome c oxidase assembly protein COX20, mitochondrial OS=Mus musculus OX=10090 GN=Cox20 PE=1 SV=1 - [COX20_MOUSE]	21.37	2	2	4	117	13.1548	9.01221	0.972622	0.969295	0.9094	0.950439	1.13652	1.08327	1.03242	1.08407	0.876732	0.0213728
P62196	26S proteasome regulatory subunit 8	Psmc5	FUNCTION: Component of the 26S proteasome, a multiprotein complex involved in the ATP-dependent degradation of ubiquitinated proteins. This complex plays a key role in the maintenance of protein homeostasis by removing misfolded or damaged proteins, which could impair cellular functions, and by removing proteins whose functions are no longer required. Therefore, the proteasome participates in num…	26S proteasome regulatory subunit 8 OS=Mus musculus OX=10090 GN=Psmc5 PE=1 SV=1 - [PRS8_MOUSE]	18.97	6	6	10	406	45.5971	7.54736	1.03253	1.06421	1.08867	1.0618	0.970145	0.880754	0.989158	0.946686	1.1216	0.0362967
Q9ERU9	E3 SUMO-protein ligase RanBP2	Ranbp2	FUNCTION: E3 SUMO-protein ligase which facilitates SUMO1 and SUMO2 conjugation by UBE2I. Involved in transport factor (Ran-GTP, karyopherin)-mediated protein import via the F-G repeat-containing domain which acts as a docking site for substrates. Binds single-stranded RNA (in vitro). May bind DNA. Component of the nuclear export pathway. Specific docking site for the nuclear export factor exporti…	E3 SUMO-protein ligase RanBP2 OS=Mus musculus OX=10090 GN=Ranbp2 PE=1 SV=2 - [RBP2_MOUSE]	6.06	16	17	24	3053	340.907	6.17627	1.00684	0.974229	1.00222	0.994431	1.03537	1.06069	1.02522	1.04043	0.955793	0.0349709
P11103	Poly [ADP-ribose] polymerase 1	Parp1	FUNCTION: Poly-ADP-ribosyltransferase that mediates poly-ADP-ribosylation of proteins and plays a key role in DNA repair. Mainly mediates glutamate and aspartate ADP-ribosylation of target proteins: the ADP-D-ribosyl group of NAD(+) is transferred to the acceptor carboxyl group of glutamate and aspartate residues and further ADP-ribosyl groups are transferred to the 2'-position of the terminal ad…	Poly [ADP-ribose] polymerase 1 OS=Mus musculus OX=10090 GN=Parp1 PE=1 SV=3 - [PARP1_MOUSE]	11.06	10	10	25	1013	113.028	8.95361	0.999397	0.910496	0.960746	0.95688	1.02211	1.11995	1.06815	1.07007	0.894222	0.0415033
Q9ERB0	Synaptosomal-associated protein 29	Snap29	FUNCTION: SNAREs, soluble N-ethylmaleimide-sensitive factor-attachment protein receptors, are essential proteins for fusion of cellular membranes. SNAREs localized on opposing membranes assemble to form a trans-SNARE complex, an extended, parallel four alpha-helical bundle that drives membrane fusion. SNAP29 is a SNARE involved in autophagy through the direct control of autophagosome membrane fus…	Synaptosomal-associated protein 29 OS=Mus musculus OX=10090 GN=Snap29 PE=1 SV=1 - [SNP29_MOUSE]	20	5	5	10	260	29.5539	5.37646	0.962749	0.935565	0.96459	0.954301	1.01786	1.06587	1.09266	1.05879	0.90131	0.0117917
Q99KR7	Peptidyl-prolyl cis-trans isomerase F, mitochondrial	Ppif	FUNCTION: PPIase that catalyzes the cis-trans isomerization of proline imidic peptide bonds in oligopeptides and may therefore assist protein folding. Involved in regulation of the mitochondrial permeability transition pore (mPTP). It is proposed that its association with the mPTP is masking a binding site for inhibiting inorganic phosphate (Pi) and promotes the open probability of the mPTP leadi…	Peptidyl-prolyl cis-trans isomerase F, mitochondrial OS=Mus musculus OX=10090 GN=Ppif PE=1 SV=1 - [PPIF_MOUSE]	40.78	7	10	28	206	21.723	9.15869	1.02486	1.10563	1.11353	1.08134	0.979747	0.924263	0.934833	0.946281	1.14273	0.0150125
D3Z6Q9	Bridging integrator 2	Bin2	FUNCTION: Promotes cell motility and migration, probably via its interaction with the cell membrane and with podosome proteins that mediate interaction with the cytoskeleton. Modulates membrane curvature and mediates membrane tubulation. Inhibits phagocytosis (By similarity). Plays a role in podosome formation. {ECO:0000250, ECO:0000269|PubMed:23285027}.	Bridging integrator 2 OS=Mus musculus OX=10090 GN=Bin2 PE=1 SV=1 - [BIN2_MOUSE]	14.72	6	8	14	489	52.5218	5.33838	0.93314	0.861817	0.95708	0.917346	0.983882	1.14058	1.15452	1.09299	0.839296	0.0466209
P61222	ATP-binding cassette sub-family E member 1	Abce1	FUNCTION: Antagonizes the binding of 2-5A (5'-phosphorylated 2',5'-linked oligoadenylates) by RNase L through direct interaction with RNase L and therefore inhibits its endoribonuclease activity. May play a central role in the regulation of mRNA turnover. Antagonizes the anti-viral effect of the interferon-regulated 2-5A/RNase L pathway (By similarity). {ECO:0000250, ECO:0000269|PubMed:10866653}.	ATP-binding cassette sub-family E member 1 OS=Mus musculus OX=10090 GN=Abce1 PE=1 SV=1 - [ABCE1_MOUSE]	21.2	12	12	20	599	67.271	8.33838	1.0287	1.09024	1.04692	1.05529	0.999549	0.947375	0.960388	0.969104	1.08893	0.0231318
P62192	26S proteasome regulatory subunit 4	Psmc1	FUNCTION: Component of the 26S proteasome, a multiprotein complex involved in the ATP-dependent degradation of ubiquitinated proteins. This complex plays a key role in the maintenance of protein homeostasis by removing misfolded or damaged proteins, which could impair cellular functions, and by removing proteins whose functions are no longer required. Therefore, the proteasome participates in num…	26S proteasome regulatory subunit 4 OS=Mus musculus OX=10090 GN=Psmc1 PE=1 SV=1 - [PRS4_MOUSE]	19.32	10	10	17	440	49.1537	6.21436	1.04126	1.06916	1.05449	1.05497	0.981038	0.882714	0.993476	0.95241	1.10769	0.0462461
Q8C838	Trafficking regulator of GLUT4 1	Trarg1	FUNCTION: Regulates insulin-mediated adipose tissue glucose uptake and transport by modulation of SLC2A4 recycling. Not required for SLC2A4 membrane fusion upon an initial stimulus, but rather is necessary for proper protein recycling during prolonged insulin stimulation. {ECO:0000269|PubMed:26240143, ECO:0000269|PubMed:26629404}.	Trafficking regulator of GLUT4 1 OS=Mus musculus OX=10090 GN=Trarg1 PE=1 SV=1 - [TARG1_MOUSE]	11.56	3	3	6	173	18.707	8.00146	0.954182	0.942407	0.934282	0.943624	1.04794	1.12911	1.12548	1.10084	0.857182	0.00438884
Q6P542	ATP-binding cassette sub-family F member 1	Abcf1	FUNCTION: Required for efficient Cap- and IRES-mediated mRNA translation initiation. Not involved in the ribosome biogenesis (By similarity). {ECO:0000250}.	ATP-binding cassette sub-family F member 1 OS=Mus musculus OX=10090 GN=Abcf1 PE=1 SV=1 - [ABCF1_MOUSE]	8.96	7	8	13	837	94.8869	6.50732	1.03179	1.10929	1.13131	1.0908	0.891368	0.907851	0.927922	0.909047	1.19994	0.00472953
Q8R127	Saccharopine dehydrogenase-like oxidoreductase	Sccpdh		Saccharopine dehydrogenase-like oxidoreductase OS=Mus musculus OX=10090 GN=Sccpdh PE=1 SV=1 - [SCPDL_MOUSE]	7.93	4	4	13	429	47.0991	8.60205	1.08835	1.11028	1.01463	1.07109	0.966949	0.862046	0.906243	0.911746	1.17476	0.019164
P62073	Mitochondrial import inner membrane translocase subunit Tim10	Timm10	FUNCTION: Mitochondrial intermembrane chaperone that participates in the import and insertion of multi-pass transmembrane proteins into the mitochondrial inner membrane. May also be required for the transfer of beta-barrel precursors from the TOM complex to the sorting and assembly machinery (SAM complex) of the outer membrane. Acts as a chaperone-like protein that protects the hydrophobic precur…	Mitochondrial import inner membrane translocase subunit Tim10 OS=Mus musculus OX=10090 GN=Timm10 PE=1 SV=1 - [TIM10_MOUSE]	32.22	3	3	11	90	10.3259	6.29053	0.928562	0.955371	0.91929	0.934408	1.06207	1.00946	1.1433	1.07161	0.871967	0.0273843
Q9EPR5	VPS10 domain-containing receptor SorCS2	Sorcs2	FUNCTION: The heterodimer formed by NGFR and SORCS2 functions as receptor for the precursor forms of NGF (proNGF) and BDNF (proBDNF) (PubMed:22155786, PubMed:24908487, PubMed:27457814, PubMed:29909994). ProNGF and proBDNF binding both promote axon growth cone collapse (in vitro) (PubMed:24908487). Plays a role in the regulation of dendritic spine density in hippocampus neurons (PubMed:29909994). …	VPS10 domain-containing receptor SorCS2 OS=Mus musculus OX=10090 GN=Sorcs2 PE=1 SV=2 - [SORC2_MOUSE]	5.44	7	7	9	1159	128.822	7.34229	1.05564	1.05019	1.0668	1.05754	0.986592	0.883531	0.98611	0.952078	1.11077	0.0381682
Q99LF4	RNA-splicing ligase RtcB homolog	Rtcb	FUNCTION: Catalytic subunit of the tRNA-splicing ligase complex that acts by directly joining spliced tRNA halves to mature-sized tRNAs by incorporating the precursor-derived splice junction phosphate into the mature tRNA as a canonical 3',5'-phosphodiester. May act as an RNA ligase with broad substrate specificity, and may function toward other RNAs (By similarity). Essential during post-implant…	RNA-splicing ligase RtcB homolog OS=Mus musculus OX=10090 GN=Rtcb PE=1 SV=1 - [RTCB_MOUSE]	17.82	10	10	22	505	55.2139	7.2251	1.00897	0.986011	1.03165	1.00887	0.950262	0.97435	0.960156	0.961589	1.04917	0.0338382
P84091	AP-2 complex subunit mu	Ap2m1	FUNCTION: Component of the adaptor protein complex 2 (AP-2). Adaptor protein complexes function in protein transport via transport vesicles in different membrane traffic pathways. Adaptor protein complexes are vesicle coat components and appear to be involved in cargo selection and vesicle formation. AP-2 is involved in clathrin-dependent endocytosis in which cargo proteins are incorporated into …	AP-2 complex subunit mu OS=Mus musculus OX=10090 GN=Ap2m1 PE=1 SV=1 - [AP2M1_MOUSE]	20.69	11	11	24	435	49.623	9.53955	1.03093	1.04143	1.02616	1.03284	0.988887	0.927011	0.989854	0.968584	1.06634	0.0391351
P63037	DnaJ homolog subfamily A member 1	Dnaja1	FUNCTION: Co-chaperone for HSPA8/Hsc70. Plays a role in protein transport into mitochondria via its role as co-chaperone. Stimulates ATP hydrolysis, but not the folding of unfolded proteins mediated by HSPA1A (in vitro). Promotes apoptosis in response to cellular stress mediated by exposure to anisomycin or UV (By similarity). Functions as co-chaperone for HSPA1B and negatively regulates the tran…	DnaJ homolog subfamily A member 1 OS=Mus musculus OX=10090 GN=Dnaja1 PE=1 SV=1 - [DNJA1_MOUSE]	27.96	10	12	19	397	44.8395	7.07861	1.10296	1.0619	0.98792	1.05093	0.963317	0.903619	0.915461	0.927466	1.13312	0.0321424
Q9D6Z1	Nucleolar protein 56	Nop56	FUNCTION: Involved in the early to middle stages of 60S ribosomal subunit biogenesis. Core component of box C/D small nucleolar ribonucleoprotein (snoRNP) particles. Required for the biogenesis of box C/D snoRNAs such U3, U8 and U14 snoRNAs (By similarity). {ECO:0000250}.	Nucleolar protein 56 OS=Mus musculus OX=10090 GN=Nop56 PE=1 SV=2 - [NOP56_MOUSE]	15.17	10	10	17	580	64.4241	9.14404	0.99756	0.945735	0.936796	0.96003	1.07013	1.03453	1.01192	1.03886	0.924119	0.0361512
Q60631	Growth factor receptor-bound protein 2	Grb2	FUNCTION: Adapter protein that provides a critical link between cell surface growth factor receptors and the Ras signaling pathway.; FUNCTION: Isoform 2 does not bind to phosphorylated epidermal growth factor receptor (EGFR) but inhibits EGF-induced. transactivation of a RAS-responsive element. Isoform 2 acts as a dominant negative protein over GRB2 and by suppressing proliferative signals, may t…	Growth factor receptor-bound protein 2 OS=Mus musculus OX=10090 GN=Grb2 PE=1 SV=1 - [GRB2_MOUSE]	26.27	6	6	13	217	25.2224	6.31592	0.996629	0.90075	0.976179	0.957853	1.0246	1.10023	1.08572	1.07018	0.895038	0.0393157
Q99NB9	Splicing factor 3B subunit 1	Sf3b1	FUNCTION: Involved in pre-mRNA splicing as a component of the splicing factor SF3B complex. SF3B complex is required for 'A' complex assembly formed by the stable binding of U2 snRNP to the branchpoint sequence (BPS) in pre-mRNA. Sequence independent binding of SF3A/SF3B complex upstream of the branch site is essential, it may anchor U2 snRNP to the pre-mRNA. Together with other U2 snRNP complex …	Splicing factor 3B subunit 1 OS=Mus musculus OX=10090 GN=Sf3b1 PE=1 SV=1 - [SF3B1_MOUSE]	6.29	9	9	11	1304	145.724	7.09326	0.93325	0.873345	0.984699	0.930431	1.05877	1.1254	1.08616	1.09011	0.853522	0.0131182
P67871	Casein kinase II subunit beta	Csnk2b	FUNCTION: Plays a complex role in regulating the basal catalytic activity of the alpha subunit (By similarity). Participates in Wnt signaling. {ECO:0000250, ECO:0000269|PubMed:10806215, ECO:0000269|PubMed:16818610}.	Casein kinase II subunit beta OS=Mus musculus OX=10090 GN=Csnk2b PE=1 SV=1 - [CSK2B_MOUSE]	8.84	2	2	8	215	24.926	5.5542	1.01282	0.898824	0.882083	0.931243	1.08172	1.11568	1.08481	1.09407	0.851173	0.018572
P17665	Cytochrome c oxidase subunit 7C, mitochondrial	Cox7c	FUNCTION: Component of the cytochrome c oxidase, the last enzyme in the mitochondrial electron transport chain which drives oxidative phosphorylation. The respiratory chain contains 3 multisubunit complexes succinate dehydrogenase (complex II, CII), ubiquinol-cytochrome c oxidoreductase (cytochrome b-c1 complex, complex III, CIII) and cytochrome c oxidase (complex IV, CIV), that cooperate to tran…	Cytochrome c oxidase subunit 7C, mitochondrial OS=Mus musculus OX=10090 GN=Cox7c PE=1 SV=1 - [COX7C_MOUSE]	28.57	3	3	19	63	7.32788	11.0044	1.05454	1.18997	1.07344	1.10599	0.993377	0.916453	0.895162	0.934997	1.18288	0.0299022
Q9Z0Y1	Dynactin subunit 3	Dctn3	FUNCTION: Together with dynein may be involved in spindle assembly and cytokinesis. {ECO:0000250|UniProtKB:O75935}.	Dynactin subunit 3 OS=Mus musculus OX=10090 GN=Dctn3 PE=1 SV=2 - [DCTN3_MOUSE]	17.2	4	4	10	186	20.9653	6.06201	1.00161	0.98397	0.897832	0.961136	1.05113	1.04516	1.07043	1.05557	0.910536	0.0456649
P84084	ADP-ribosylation factor 5	Arf5	FUNCTION: GTP-binding protein involved in protein trafficking; may modulate vesicle budding and uncoating within the Golgi apparatus. {ECO:0000269|PubMed:11950392}.	ADP-ribosylation factor 5 OS=Mus musculus OX=10090 GN=Arf5 PE=1 SV=2 - [ARF5_MOUSE]	17.22	2	3	8	180	20.5166	6.78564	1.015	1.11827	1.06779	1.06702	0.973051	0.924532	0.955648	0.951077	1.12191	0.0246406
Q07113	Cation-independent mannose-6-phosphate receptor	Igf2r	FUNCTION: Acts as a positive regulator of T-cell coactivation, by binding DPP4 (By similarity). Transport of phosphorylated lysosomal enzymes from the Golgi complex and the cell surface to lysosomes. Lysosomal enzymes bearing phosphomannosyl residues bind specifically to mannose-6-phosphate receptors in the Golgi apparatus and the resulting receptor-ligand complex is transported to an acidic prel…	Cation-independent mannose-6-phosphate receptor OS=Mus musculus OX=10090 GN=Igf2r PE=1 SV=1 - [MPRI_MOUSE]	4.47	13	13	21	2483	273.639	5.70654	0.983866	0.90271	0.862433	0.916336	1.11282	1.0779	1.05466	1.08179	0.847054	0.0138301
P61021	Ras-related protein Rab-5B	Rab5b	FUNCTION: Protein transport. Probably involved in vesicular traffic (By similarity). {ECO:0000250}.	Ras-related protein Rab-5B OS=Mus musculus OX=10090 GN=Rab5b PE=1 SV=1 - [RAB5B_MOUSE]	16.28	2	3	5	215	23.6919	8.1333	0.920755	0.926041	1.00175	0.949515	1.16165	1.02795	1.08403	1.09121	0.870149	0.0387882
Q8BX10	Serine/threonine-protein phosphatase PGAM5, mitochondrial	Pgam5	FUNCTION: Displays phosphatase activity for serine/threonine residues, and, dephosphorylates and activates MAP3K5 kinase. Has apparently no phosphoglycerate mutase activity. May be regulator of mitochondrial dynamics. Substrate for a KEAP1-dependent ubiquitin ligase complex. Contributes to the repression of NFE2L2-dependent gene expression (By similarity). Acts as a central mediator for programme…	Serine/threonine-protein phosphatase PGAM5, mitochondrial OS=Mus musculus OX=10090 GN=Pgam5 PE=1 SV=1 - [PGAM5_MOUSE]	20.83	6	6	8	288	31.9746	9.0415	1.07798	1.03921	1.03421	1.05046	0.984406	0.89521	0.981834	0.953817	1.10133	0.0406651
Q8K4G5	Actin-binding LIM protein 1	Ablim1	FUNCTION: May act as scaffold protein (By similarity). May play a role in the development of the retina. Has been suggested to play a role in axon guidance. {ECO:0000250, ECO:0000269|PubMed:11163266, ECO:0000269|PubMed:12849746}.	Actin-binding LIM protein 1 OS=Mus musculus OX=10090 GN=Ablim1 PE=1 SV=1 - [ABLM1_MOUSE]	11.5	10	10	17	861	96.7428	8.63135	0.949792	0.940357	0.991997	0.960715	1.06792	1.0356	1.01134	1.03828	0.925292	0.0272891
P32067	Lupus La protein homolog	Ssb	FUNCTION: Binds to the 3' poly(U) terminus of nascent RNA polymerase III transcripts, protecting them from exonuclease digestion and facilitating their folding and maturation.	Lupus La protein homolog OS=Mus musculus OX=10090 GN=Ssb PE=1 SV=1 - [LA_MOUSE]	23.61	13	14	34	415	47.727	9.77393	1.06102	1.04053	1.03156	1.04437	0.87771	0.962837	0.961063	0.93387	1.11833	0.0198125
O55003	BCL2/adenovirus E1B 19 kDa protein-interacting protein 3	Bnip3	FUNCTION: Apoptosis-inducing protein that can overcome BCL2 suppression. May play a role in repartitioning calcium between the two major intracellular calcium stores in association with BCL2 (By similarity). Involved in mitochondrial quality control via its interaction with SPATA18/MIEAP: in response to mitochondrial damage, participates in mitochondrial protein catabolic process (also named MALM…	BCL2/adenovirus E1B 19 kDa protein-interacting protein 3 OS=Mus musculus OX=10090 GN=Bnip3 PE=1 SV=1 - [BNIP3_MOUSE]	35.29	9	9	13	187	20.9655	7.13721	1.04949	1.03561	1.06653	1.05055	0.943963	0.989837	0.956834	0.963545	1.09029	0.00597071
Q61686	Chromobox protein homolog 5	Cbx5	FUNCTION: Component of heterochromatin that recognizes and binds histone H3 tails methylated at 'Lys-9' (H3K9me), leading to epigenetic repression. In contrast, it is excluded from chromatin when 'Tyr-41' of histone H3 is phosphorylated (H3Y41ph). Can interact with lamin-B receptor (LBR). This interaction can contribute to the association of the heterochromatin with the inner nuclear membrane. In…	Chromobox protein homolog 5 OS=Mus musculus OX=10090 GN=Cbx5 PE=1 SV=1 - [CBX5_MOUSE]	30.89	6	6	11	191	22.172	5.85889	0.928594	0.890882	0.943331	0.920936	1.08553	1.12601	1.05714	1.08956	0.845236	0.00265757
O08784	Treacle protein	Tcof1	FUNCTION: Nucleolar protein that acts as a regulator of RNA polymerase I by connecting RNA polymerase I with enzymes responsible for ribosomal processing and modification. Required for neural crest specification: following monoubiquitination by the BCR(KBTBD8) complex, associates with NOLC1 and acts as a platform to connect RNA polymerase I with enzymes responsible for ribosomal processing and mo…	Treacle protein OS=Mus musculus OX=10090 GN=Tcof1 PE=1 SV=1 - [TCOF_MOUSE]	13.79	19	19	23	1320	134.921	9.34912	0.956912	0.927829	0.929036	0.937926	1.07561	1.03474	1.06171	1.05735	0.887051	0.00145508
P10518	Delta-aminolevulinic acid dehydratase	Alad	FUNCTION: Catalyzes an early step in the biosynthesis of tetrapyrroles. Binds two molecules of 5-aminolevulinate per subunit, each at a distinct site, and catalyzes their condensation to form porphobilinogen (By similarity). {ECO:0000250}.	Delta-aminolevulinic acid dehydratase OS=Mus musculus OX=10090 GN=Alad PE=1 SV=1 - [HEM2_MOUSE]	12.73	4	4	4	330	36.0003	6.78564	0.994551	1.08817	1.00659	1.02977	0.858435	0.907911	0.962892	0.909746	1.13193	0.0464386
Q9R099	Transducin beta-like protein 2	Tbl2		Transducin beta-like protein 2 OS=Mus musculus OX=10090 GN=Tbl2 PE=1 SV=2 - [TBL2_MOUSE]	14.71	7	7	9	442	49.5522	9.0415	0.978916	0.99591	1.00666	0.993829	1.03749	1.01986	1.03274	1.03003	0.964855	0.0198655
Q8BH74	Nuclear pore complex protein Nup107	Nup107	FUNCTION: Plays a role in the nuclear pore complex (NPC) assembly and/or maintenance. Required for the assembly of peripheral proteins into the NPC. May anchor NUP62 to the NPC. Involved in nephrogenesis. {ECO:0000250|UniProtKB:P57740}.	Nuclear pore complex protein Nup107 OS=Mus musculus OX=10090 GN=Nup107 PE=1 SV=1 - [NU107_MOUSE]	5.62	6	6	10	926	106.65	5.42725	1.01006	0.930879	0.96555	0.96883	1.01756	1.05162	1.05364	1.04094	0.930726	0.0487023
O88559	Menin	Men1	FUNCTION: Essential component of a MLL/SET1 histone methyltransferase (HMT) complex, a complex that specifically methylates 'Lys-4' of histone H3 (H3K4). Functions as a transcriptional regulator. Binds to the TERT promoter and represses telomerase expression. Plays a role in TGFB1-mediated inhibition of cell-proliferation, possibly regulating SMAD3 transcriptional activity. Represses JUND-mediate…	Menin OS=Mus musculus OX=10090 GN=Men1 PE=1 SV=2 - [MEN1_MOUSE]	4.58	2	2	4	611	67.4585	6.39209	0.930461	0.948899	0.970025	0.949795	1.03285	1.08336	1.15507	1.09042	0.871032	0.0195248
Q5HZI9	Solute carrier family 25 member 51	Slc25a51		Solute carrier family 25 member 51 OS=Mus musculus OX=10090 GN=Slc25a51 PE=1 SV=1 - [S2551_MOUSE]	12.08	5	5	11	298	33.6677	9.65674	1.07589	1.05705	1.06352	1.06549	0.957529	0.937288	0.921254	0.93869	1.13508	0.000433835
Q8K0Z7	Translational activator of cytochrome c oxidase 1	Taco1	FUNCTION: Acts as a translational activator of mitochondrially-encoded cytochrome c oxidase 1. {ECO:0000250}.	Translational activator of cytochrome c oxidase 1 OS=Mus musculus OX=10090 GN=Taco1 PE=1 SV=1 - [TACO1_MOUSE]	11.22	3	3	7	294	32.2935	8.11865	1.04871	1.13881	1.10212	1.09655	0.982433	0.975397	0.959115	0.972315	1.12777	0.0100895
Q3TXS7	26S proteasome non-ATPase regulatory subunit 1	Psmd1	FUNCTION: Component of the 26S proteasome, a multiprotein complex involved in the ATP-dependent degradation of ubiquitinated proteins. This complex plays a key role in the maintenance of protein homeostasis by removing misfolded or damaged proteins, which could impair cellular functions, and by removing proteins whose functions are no longer required. Therefore, the proteasome participates in num…	26S proteasome non-ATPase regulatory subunit 1 OS=Mus musculus OX=10090 GN=Psmd1 PE=1 SV=1 - [PSMD1_MOUSE]	9.02	10	10	15	953	105.663	5.38916	1.02582	1.09221	1.0715	1.06318	0.987106	0.905104	0.926915	0.939708	1.13139	0.0170709
Q8BG67	Protein EFR3 homolog A	Efr3a	FUNCTION: Component of a complex required to localize phosphatidylinositol 4-kinase (PI4K) to the plasma membrane. The complex acts as a regulator of phosphatidylinositol 4-phosphate (PtdIns(4)P) synthesis. In the complex, EFR3A probably acts as the membrane-anchoring component. Also involved in responsiveness to G-protein-coupled receptors; it is however unclear whether this role is direct or in…	Protein EFR3 homolog A OS=Mus musculus OX=10090 GN=Efr3a PE=1 SV=1 - [EFR3A_MOUSE]	4.88	4	4	6	819	92.5537	6.82959	0.986574	0.914744	0.976748	0.959355	1.08407	1.12783	1.04067	1.08419	0.884857	0.0208461
P17439	Lysosomal acid glucosylceramidase	Gba	FUNCTION: Glucosylceramidase that catalyzes, within the lysosomal compartment, the hydrolysis of glucosylceramide/GlcCer into free ceramide and glucose (PubMed:24211208). Thereby, plays a central role in the degradation of complex lipids and the turnover of cellular membranes (PubMed:27378698). Through the production of ceramides, participates in the PKC-activated salvage pathway of ceramide form…	Lysosomal acid glucosylceramidase OS=Mus musculus OX=10090 GN=Gba PE=1 SV=1 - [GLCM_MOUSE]	13.01	7	7	15	515	57.5852	7.75244	1.05797	1.12396	1.07919	1.08704	0.940201	0.851043	0.984153	0.925132	1.17501	0.020779
P35922	Synaptic functional regulator FMR1	Fmr1	FUNCTION: Multifunctional polyribosome-associated RNA-binding protein that plays a central role in neuronal development and synaptic plasticity through the regulation of alternative mRNA splicing, mRNA stability, mRNA dendritic transport and postsynaptic local protein synthesis of a subset of mRNAs (PubMed:11438589, PubMed:12032354, PubMed:15475576, PubMed:16631377, PubMed:16790844, PubMed:174176…	Synaptic functional regulator FMR1 OS=Mus musculus OX=10090 GN=Fmr1 PE=1 SV=1 - [FMR1_MOUSE]	7.98	3	5	5	614	68.9469	7.62061	0.904522	0.878043	1.02517	0.93591	1.12549	1.1394	1.03729	1.10073	0.850266	0.0409991
O35326	Serine/arginine-rich splicing factor 5	Srsf5	FUNCTION: May be required for progression through G1 and entry into S phase of cell growth. May play a regulatory role in pre-mRNA splicing. Autoregulates its own expression. Plays a role in constitutive splicing and can modulate the selection of alternative splice sites (By similarity). {ECO:0000250}.	Serine/arginine-rich splicing factor 5 OS=Mus musculus OX=10090 GN=Srsf5 PE=1 SV=2 - [SRSF5_MOUSE]	16.36	4	5	12	269	30.8731	11.561	0.964613	0.981152	0.98199	0.975918	1.07858	1.04801	1.0024	1.043	0.935685	0.0425542
Q9Z1G4	V-type proton ATPase 116 kDa subunit a isoform 1	Atp6v0a1	FUNCTION: Required for assembly and activity of the vacuolar ATPase. Potential role in differential targeting and regulation of the enzyme for a specific organelle (By similarity). {ECO:0000250}.	V-type proton ATPase 116 kDa subunit a isoform 1 OS=Mus musculus OX=10090 GN=Atp6v0a1 PE=1 SV=3 - [VPP1_MOUSE]	9.3	7	7	9	839	96.4042	6.75635	1.04584	1.04397	1.04995	1.04659	1.02357	0.956772	0.967969	0.982771	1.06493	0.0369953
Q9QZQ1	Afadin	Afdn	FUNCTION: Belongs to an adhesion system, probably together with the E-cadherin-catenin system, which plays a role in the organization of homotypic, interneuronal and heterotypic cell-cell adherens junctions (AJs) (By similarity). Nectin- and actin-filament-binding protein that connects nectin to the actin cytoskeleton (By similarity). May play a key role in the organization of epithelial structur…	Afadin OS=Mus musculus OX=10090 GN=Afdn PE=1 SV=3 - [AFAD_MOUSE]	6.87	13	13	23	1820	206.371	6.31592	0.965765	0.932696	1.03049	0.976317	1.06405	1.05518	1.05836	1.05919	0.921755	0.0452826
O35593	26S proteasome non-ATPase regulatory subunit 14	Psmd14	FUNCTION: Component of the 26S proteasome, a multiprotein complex involved in the ATP-dependent degradation of ubiquitinated proteins. This complex plays a key role in the maintenance of protein homeostasis by removing misfolded or damaged proteins, which could impair cellular functions, and by removing proteins whose functions are no longer required. Therefore, the proteasome participates in num…	26S proteasome non-ATPase regulatory subunit 14 OS=Mus musculus OX=10090 GN=Psmd14 PE=1 SV=2 - [PSDE_MOUSE]	15.81	5	5	13	310	34.5546	6.52197	1.06472	1.07624	1.0391	1.06002	0.976642	0.922543	0.994079	0.964421	1.09913	0.016747
Q99LJ7	RCC1 and BTB domain-containing protein 2	Rcbtb2		RCC1 and BTB domain-containing protein 2 OS=Mus musculus OX=10090 GN=Rcbtb2 PE=1 SV=1 - [RCBT2_MOUSE]	5.81	3	3	4	551	60.1254	5.49072	0.97264	0.95098	0.920491	0.948037	1.01006	1.06173	1.08073	1.05084	0.902168	0.0167032
E9Q555	E3 ubiquitin-protein ligase RNF213	Rnf213	FUNCTION: E3 ubiquitin-protein ligase involved in angiogenesis. Involved in the non-canonical Wnt signaling pathway in vascular development: acts by mediating ubiquitination and degradation of FLNA and NFATC2 downstream of RSPO3, leading to inhibit the non-canonical Wnt signaling pathway and promoting vessel regression. Also has ATPase activity. {ECO:0000250|UniProtKB:Q63HN8}.	E3 ubiquitin-protein ligase RNF213 OS=Mus musculus OX=10090 GN=Rnf213 PE=1 SV=2 - [RN213_MOUSE]	1.63	9	9	12	5152	584.411	6.80029	1.1195	1.04975	1.05666	1.0753	0.980045	0.952428	0.877122	0.936532	1.14818	0.021596
Q8CHP8	Glycerol-3-phosphate phosphatase	Pgp	FUNCTION: Glycerol-3-phosphate phosphatase hydrolyzing glycerol-3-phosphate into glycerol. Thereby, regulates the cellular levels of glycerol-3-phosphate a metabolic intermediate of glucose, lipid and energy metabolism (PubMed:26755581). Was also shown to have a 2-phosphoglycolate phosphatase activity and a tyrosine-protein phosphatase activity. However, their physiological relevance is unclear (…	Glycerol-3-phosphate phosphatase OS=Mus musculus OX=10090 GN=Pgp PE=1 SV=1 - [PGP_MOUSE]	14.02	5	5	8	321	34.5187	5.35107	1.02294	1.09057	1.1051	1.07287	0.95881	0.888151	0.974402	0.940454	1.1408	0.0225431
Q62264	Thyroid hormone-inducible hepatic protein	Thrsp	FUNCTION: Plays a role in the regulation of lipogenesis, especially in lactating mammary gland. Important for the biosynthesis of triglycerides with medium-length fatty acid chains. May modulate lipogenesis by interacting with MID1IP1 and preventing its interaction with ACACA. May function as transcriptional coactivator. May modulate the transcription factor activity of THRB (By similarity). {ECO…	Thyroid hormone-inducible hepatic protein OS=Mus musculus OX=10090 GN=Thrsp PE=1 SV=1 - [THRSP_MOUSE]	36.67	6	6	12	150	17.0824	4.98291	1.17644	1.08462	1.01656	1.09254	0.920926	0.929875	0.882203	0.911001	1.19927	0.0201737
Q9DCD2	Pre-mRNA-splicing factor SYF1	Xab2	FUNCTION: Involved in pre-mRNA splicing as component of the spliceosome. Involved in transcription-coupled repair (TCR), transcription and pre-mRNA splicing. {ECO:0000250|UniProtKB:Q9HCS7}.	Pre-mRNA-splicing factor SYF1 OS=Mus musculus OX=10090 GN=Xab2 PE=1 SV=1 - [SYF1_MOUSE]	4.8	4	4	9	855	99.9243	6.22705	1.07584	1.08108	1.0789	1.0786	1.02969	0.889139	0.914662	0.944498	1.14199	0.0362103
P01029	Complement C4-B	C4b	FUNCTION: Non-enzymatic component of C3 and C5 convertases and thus essential for the propagation of the classical complement pathway. Covalently binds to immunoglobulins and immune complexes and enhances the solubilization of immune aggregates and the clearance of IC through CR1 on erythrocytes. Catalyzes the transacylation of the thioester carbonyl group to form ester bonds with carbohydrate an…	Complement C4-B OS=Mus musculus OX=10090 GN=C4b PE=1 SV=3 - [CO4B_MOUSE]	7.48	15	15	19	1738	192.794	7.53271	1.02344	1.06149	1.00949	1.03147	0.966958	0.990077	0.932854	0.963296	1.07077	0.0400884
P63330	Serine/threonine-protein phosphatase 2A catalytic subunit alpha isoform	Ppp2ca	FUNCTION: PP2A is the major phosphatase for microtubule-associated proteins (MAPs). PP2A can modulate the activity of phosphorylase B kinase casein kinase 2, mitogen-stimulated S6 kinase, and MAP-2 kinase. Cooperates with SGO2 to protect centromeric cohesin from separase-mediated cleavage in oocytes specifically during meiosis I. Activates RAF1 by dephosphorylating it at 'Ser-259' (By similarity)…	Serine/threonine-protein phosphatase 2A catalytic subunit alpha isoform OS=Mus musculus OX=10090 GN=Ppp2ca PE=1 SV=1 - [PP2AA_MOUSE]	13.59	5	5	8	309	35.5854	5.5415	1.06014	1.04531	1.05294	1.0528	1.00694	0.945131	0.922715	0.958263	1.09865	0.0208289
Q99KQ4	Nicotinamide phosphoribosyltransferase	Nampt	FUNCTION: The secreted form behaves both as a cytokine with immunomodulating properties and an adipokine with anti-diabetic properties, it has no enzymatic activity, partly because of lack of activation by ATP, which has a low level in extracellular space and plasma (By similarity). Catalyzes the condensation of nicotinamide with 5-phosphoribosyl-1-pyrophosphate to yield nicotinamide mononucleoti…	Nicotinamide phosphoribosyltransferase OS=Mus musculus OX=10090 GN=Nampt PE=1 SV=1 - [NAMPT_MOUSE]	10.39	4	4	4	491	55.4125	7.15186	1.00068	1.09277	1.10629	1.06658	0.935178	0.973773	0.965218	0.958056	1.11328	0.0367666
Q9R111	Guanine deaminase	Gda	FUNCTION: Catalyzes the hydrolytic deamination of guanine, producing xanthine and ammonia.	Guanine deaminase OS=Mus musculus OX=10090 GN=Gda PE=1 SV=1 - [GUAD_MOUSE]	11.67	5	5	8	454	50.9807	5.52881	1.15419	1.09602	1.03764	1.09595	0.992222	0.911656	0.896243	0.933374	1.17418	0.0223692
P35821	Tyrosine-protein phosphatase non-receptor type 1	Ptpn1	FUNCTION: Tyrosine-protein phosphatase which acts as a regulator of endoplasmic reticulum unfolded protein response. Mediates dephosphorylation of EIF2AK3/PERK; inactivating the protein kinase activity of EIF2AK3/PERK. May play an important role in CKII- and p60c-src-induced signal transduction cascades. May regulate the EFNA5-EPHA3 signaling pathway which modulates cell reorganization and cell-c…	Tyrosine-protein phosphatase non-receptor type 1 OS=Mus musculus OX=10090 GN=Ptpn1 PE=1 SV=2 - [PTN1_MOUSE]	8.33	3	4	8	432	49.5614	6.16357	1.04534	1.08314	1.03507	1.05451	0.953379	0.944041	0.95001	0.949143	1.11102	0.00209259
Q91W50	Cold shock domain-containing protein E1	Csde1	FUNCTION: RNA-binding protein. Required for internal initiation of translation of human rhinovirus RNA. May be involved in translationally coupled mRNA turnover. Implicated with other RNA-binding proteins in the cytoplasmic deadenylation/translational and decay interplay of the FOS mRNA mediated by the major coding-region determinant of instability (mCRD) domain. Required for efficient formation …	Cold shock domain-containing protein E1 OS=Mus musculus OX=10090 GN=Csde1 PE=1 SV=1 - [CSDE1_MOUSE]	13.41	11	11	16	798	88.7348	6.3667	1.14574	1.07844	1.03546	1.08655	1.01008	0.918862	0.864748	0.931231	1.16679	0.0432238
Q9WV80	Sorting nexin-1	Snx1	FUNCTION: Involved in several stages of intracellular trafficking. Interacts with membranes containing phosphatidylinositol 3-phosphate (PtdIns(3P)) or phosphatidylinositol 3,5-bisphosphate (PtdIns(3,5)P2). Acts in part as component of the retromer membrane-deforming SNX-BAR subcomplex. The SNX-BAR retromer mediates retrograde transport of cargo proteins from endosomes to the trans-Golgi network …	Sorting nexin-1 OS=Mus musculus OX=10090 GN=Snx1 PE=1 SV=1 - [SNX1_MOUSE]	5.36	2	3	9	522	58.9156	5.22412	0.956431	0.896385	0.964251	0.939022	1.11394	1.03975	1.11667	1.09012	0.861394	0.0102828
Q9D0R2	Threonine--tRNA ligase 1, cytoplasmic	Tars1	FUNCTION: Catalyzes the attachment of threonine to tRNA(Thr) in a two-step reaction: threonine is first activated by ATP to form Thr-AMP and then transferred to the acceptor end of tRNA(Thr). Also edits incorrectly charged tRNA(Thr) via its editing domain, at the post-transfer stage. {ECO:0000269|PubMed:29579307}.	Threonine--tRNA ligase 1, cytoplasmic OS=Mus musculus OX=10090 GN=Tars1 PE=1 SV=2 - [SYTC_MOUSE]	12.05	10	10	12	722	83.3029	7.35693	1.04524	1.07348	1.01003	1.04292	0.956697	0.933221	0.970151	0.953357	1.09394	0.0136255
Q9EPA7	Nicotinamide/nicotinic acid mononucleotide adenylyltransferase 1	Nmnat1	FUNCTION: Catalyzes the formation of NAD(+) from nicotinamide mononucleotide (NMN) and ATP (PubMed:15381699, PubMed:27735788). Can also use the deamidated form; nicotinic acid mononucleotide (NaMN) as substrate with the same efficiency (By similarity). Can use triazofurin monophosphate (TrMP) as substrate (By similarity). Also catalyzes the reverse reaction, i.e. the pyrophosphorolytic cleavage o…	Nicotinamide/nicotinic acid mononucleotide adenylyltransferase 1 OS=Mus musculus OX=10090 GN=Nmnat1 PE=1 SV=2 - [NMNA1_MOUSE]	13.33	3	3	3	285	32.3348	8.99756	1.0083	1.06899	1.08449	1.05393	0.967618	0.936619	0.983638	0.962625	1.09485	0.0278612
Q9QWR8	Alpha-N-acetylgalactosaminidase	Naga	FUNCTION: Removes terminal alpha-N-acetylgalactosamine residues from glycolipids and glycopeptides. Required for the breakdown of glycolipids. {ECO:0000250|UniProtKB:P17050}.	Alpha-N-acetylgalactosaminidase OS=Mus musculus OX=10090 GN=Naga PE=1 SV=2 - [NAGAB_MOUSE]	8.92	4	4	7	415	47.2037	6.44287	1.10669	1.07329	1.03926	1.07308	0.925252	0.833255	0.956543	0.905017	1.1857	0.0158659
Q9DBG9	Tax1-binding protein 3	Tax1bp3	FUNCTION: May regulate a number of protein-protein interactions by competing for PDZ domain binding sites. Binds CTNNB1 and may thereby act as an inhibitor of the Wnt signaling pathway. Competes with LIN7A for KCNJ4 binding, and thereby promotes KCNJ4 internalization. May play a role in the Rho signaling pathway (By similarity). {ECO:0000250, ECO:0000269|PubMed:12874278}.	Tax1-binding protein 3 OS=Mus musculus OX=10090 GN=Tax1bp3 PE=1 SV=1 - [TX1B3_MOUSE]	29.03	2	3	5	124	13.7141	8.48486	1.03012	1.05499	1.08823	1.05778	0.978308	0.946867	0.958626	0.961267	1.1004	0.0073083
P00493	Hypoxanthine-guanine phosphoribosyltransferase	Hprt1	FUNCTION: Converts guanine to guanosine monophosphate, and hypoxanthine to inosine monophosphate. Transfers the 5-phosphoribosyl group from 5-phosphoribosylpyrophosphate onto the purine. Plays a central role in the generation of purine nucleotides through the purine salvage pathway (By similarity). {ECO:0000250}.	Hypoxanthine-guanine phosphoribosyltransferase OS=Mus musculus OX=10090 GN=Hprt1 PE=1 SV=3 - [HPRT_MOUSE]	17.43	3	3	5	218	24.5546	6.68311	1.00594	0.925019	0.978585	0.969848	1.0329	1.07032	1.10338	1.06887	0.90736	0.0340462
P42567	Epidermal growth factor receptor substrate 15	Eps15	FUNCTION: Involved in cell growth regulation. May be involved in the regulation of mitogenic signals and control of cell proliferation. Involved in the internalization of ligand-inducible receptors of the receptor tyrosine kinase (RTK) type, in particular EGFR. Plays a role in the assembly of clathrin-coated pits (CCPs). Acts as a clathrin adapter required for post-Golgi trafficking. Seems to be …	Epidermal growth factor receptor substrate 15 OS=Mus musculus OX=10090 GN=Eps15 PE=1 SV=1 - [EPS15_MOUSE]	3.68	3	3	3	897	98.4104	4.60205	1.02217	1.07426	1.05661	1.05101	0.945743	0.899052	0.98865	0.944481	1.1128	0.0239177
Q8BU33	Acetolactate synthase-like protein	Ilvbl	FUNCTION: Endoplasmic reticulum 2-OH acyl-CoA lyase involved in the cleavage (C1 removal) reaction in the fatty acid alpha-oxydation in a thiamine pyrophosphate (TPP)-dependent manner. Involved in the phytosphingosine degradation pathway. {ECO:0000250|UniProtKB:A1L0T0}.	Acetolactate synthase-like protein OS=Mus musculus OX=10090 GN=Ilvbl PE=1 SV=1 - [ILVBL_MOUSE]	6.8	4	4	6	632	68.1131	8.68994	1.08574	1.10825	1.11499	1.103	1.00492	0.818337	0.953722	0.92566	1.19158	0.0346284
Q9WV54	Acid ceramidase	Asah1	FUNCTION: Lysosomal ceramidase that hydrolyzes sphingolipid ceramides into sphingosine and free fatty acids at acidic pH (PubMed:9653654, PubMed:11829492). Ceramides, sphingosine, and its phosphorylated form sphingosine-1-phosphate are bioactive lipids that mediate cellular signaling pathways regulating several biological processes including cell proliferation, apoptosis and differentiation (PubM…	Acid ceramidase OS=Mus musculus OX=10090 GN=Asah1 PE=1 SV=1 - [ASAH1_MOUSE]	10.15	4	4	7	394	44.6408	8.45557	1.0464	1.07386	1.00199	1.04075	0.986705	0.929834	0.9365	0.951013	1.09436	0.0312655
P83741	Serine/threonine-protein kinase WNK1	Wnk1	FUNCTION: Serine/threonine kinase which plays an important role in the regulation of electrolyte homeostasis, cell signaling, survival, and proliferation. Acts as an activator and inhibitor of sodium-coupled chloride cotransporters and potassium-coupled chloride cotransporters respectively. Activates SCNN1A, SCNN1B, SCNN1D and SGK1. Controls sodium and chloride ion transport by inhibiting the act…	Serine/threonine-protein kinase WNK1 OS=Mus musculus OX=10090 GN=Wnk1 PE=1 SV=2 - [WNK1_MOUSE]	1.77	4	4	6	2377	250.779	6.43018	0.953252	0.895021	0.982765	0.943679	1.09012	1.07049	1.02346	1.06135	0.889128	0.0223193
Q9ERA6	Tuftelin-interacting protein 11	Tfip11	FUNCTION: Involved in pre-mRNA splicing, specifically in spliceosome disassembly during late-stage splicing events. Intron turnover seems to proceed through reactions in two lariat-intron associated complexes termed Intron Large (IL) and Intron Small (IS). In cooperation with DHX15 seems to mediate the transition of the U2, U5 and U6 snRNP-containing IL complex to the snRNP-free IS complex leadin…	Tuftelin-interacting protein 11 OS=Mus musculus OX=10090 GN=Tfip11 PE=1 SV=1 - [TFP11_MOUSE]	8.23	7	7	9	838	96.2444	5.89697	0.982804	0.934037	0.981219	0.96602	1.01831	1.02911	1.08657	1.04466	0.924721	0.041456
Q8BIJ7	RUN and FYVE domain-containing protein 1	Rufy1	FUNCTION: Binds phospholipid vesicles containing phosphatidylinositol 3-phosphate and participates in early endosomal trafficking. {ECO:0000269|PubMed:11172003, ECO:0000269|PubMed:16522682}.	RUN and FYVE domain-containing protein 1 OS=Mus musculus OX=10090 GN=Rufy1 PE=1 SV=1 - [RUFY1_MOUSE]	2.95	2	2	3	712	80.3256	5.68115	0.920485	1.00173	0.926915	0.94971	1.04247	1.10438	1.06863	1.07182	0.886069	0.018179
Q99KN9	Clathrin interactor 1	Clint1	FUNCTION: Binds to membranes enriched in phosphatidylinositol 4,5-bisphosphate (PtdIns(4,5)P2). May have a role in transport via clathrin-coated vesicles from the trans-Golgi network to endosomes. Stimulates clathrin assembly (By similarity). {ECO:0000250}.	Clathrin interactor 1 OS=Mus musculus OX=10090 GN=Clint1 PE=1 SV=2 - [EPN4_MOUSE]	11.89	7	7	8	631	68.4688	6.25244	0.990303	0.936219	0.980119	0.968881	1.06352	1.02399	1.102	1.06317	0.911315	0.0280307
P51175	Protoporphyrinogen oxidase	Ppox	FUNCTION: Catalyzes the 6-electron oxidation of protoporphyrinogen-IX to form protoporphyrin-IX. {ECO:0000269|PubMed:8554330}.	Protoporphyrinogen oxidase OS=Mus musculus OX=10090 GN=Ppox PE=1 SV=1 - [PPOX_MOUSE]	8.39	4	4	8	477	50.8389	8.83643	0.969767	0.968857	0.95834	0.965655	1.01873	1.06808	1.01016	1.03233	0.935416	0.0223582
P13516	Acyl-CoA desaturase 1	Scd1	FUNCTION: Stearyl-CoA desaturase that utilizes O(2) and electrons from reduced cytochrome b5 to introduce the first double bond into saturated fatty acyl-CoA substrates. Catalyzes the insertion of a cis double bond at the Delta-9 position into fatty acyl-CoA substrates including palmitoyl-CoA and stearoyl-CoA (PubMed:11500518, PubMed:11533264, PubMed:16275639, PubMed:16443825, PubMed:26098370). G…	Acyl-CoA desaturase 1 OS=Mus musculus OX=10090 GN=Scd1 PE=1 SV=2 - [ACOD1_MOUSE]	13.24	7	7	26	355	41.02	9.0708	1.09613	1.08777	1.04811	1.07734	0.95545	0.875456	0.936224	0.922377	1.168	0.00540958
Q9D8W5	26S proteasome non-ATPase regulatory subunit 12	Psmd12	FUNCTION: Component of the 26S proteasome, a multiprotein complex involved in the ATP-dependent degradation of ubiquitinated proteins. This complex plays a key role in the maintenance of protein homeostasis by removing misfolded or damaged proteins, which could impair cellular functions, and by removing proteins whose functions are no longer required. Therefore, the proteasome participates in num…	26S proteasome non-ATPase regulatory subunit 12 OS=Mus musculus OX=10090 GN=Psmd12 PE=1 SV=4 - [PSD12_MOUSE]	17.98	9	9	14	456	52.8615	7.06396	1.04236	1.07071	1.02929	1.04745	0.929067	0.862508	0.972743	0.921439	1.13676	0.0213231
P53996	Cellular nucleic acid-binding protein	Cnbp	FUNCTION: Single-stranded DNA-binding protein, with specificity to the sterol regulatory element (SRE). Involved in sterol-mediated repression.	Cellular nucleic acid-binding protein OS=Mus musculus OX=10090 GN=Cnbp PE=1 SV=2 - [CNBP_MOUSE]	21.35	5	5	8	178	19.5786	7.57666	0.95149	0.81727	0.976447	0.915069	1.10609	1.09721	1.03156	1.07829	0.848632	0.0406523
Q8K021	Secretory carrier-associated membrane protein 1	Scamp1	FUNCTION: Functions in post-Golgi recycling pathways. Acts as a recycling carrier to the cell surface (By similarity). {ECO:0000250}.	Secretory carrier-associated membrane protein 1 OS=Mus musculus OX=10090 GN=Scamp1 PE=1 SV=1 - [SCAM1_MOUSE]	21.01	6	6	8	338	38.0038	7.7085	0.935404	0.891706	0.895075	0.907395	1.02508	1.09923	1.10975	1.07802	0.841722	0.00478662
Q8BMD8	Calcium-binding mitochondrial carrier protein SCaMC-1	Slc25a24	FUNCTION: Calcium-dependent mitochondrial solute carrier. Mediates the reversible, electroneutral exchange of Mg-ATP or Mg-ADP against phosphate ions, catalyzing the net uptake or efflux of adenine nucleotides across the mitochondrial inner membrane. Nucleotide transport is inactive when cytosolic calcium levels are low, and is activated by an increase in cytosolic calcium levels. May play a role…	Calcium-binding mitochondrial carrier protein SCaMC-1 OS=Mus musculus OX=10090 GN=Slc25a24 PE=1 SV=1 - [SCMC1_MOUSE]	8.63	5	5	13	475	52.8682	7.43018	1.03734	1.09059	1.12231	1.08342	0.905309	0.960717	0.98322	0.949748	1.14074	0.0169467
Q61398	Procollagen C-endopeptidase enhancer 1	Pcolce	FUNCTION: Binds to the C-terminal propeptide of type I procollagen and enhances procollagen C-proteinase activity.	Procollagen C-endopeptidase enhancer 1 OS=Mus musculus OX=10090 GN=Pcolce PE=1 SV=2 - [PCOC1_MOUSE]	11.11	5	5	5	468	50.1361	8.41162	1.06596	1.00496	1.05964	1.04352	0.899881	0.958361	0.985519	0.94792	1.10085	0.0398279
Q9D0J4	ADP-ribosylation factor-like protein 2	Arl2	FUNCTION: Small GTP-binding protein which cycles between an inactive GDP-bound and an active GTP-bound form, and the rate of cycling is regulated by guanine nucleotide exchange factors (GEF) and GTPase-activating proteins (GAP). GTP-binding protein that does not act as an allosteric activator of the cholera toxin catalytic subunit. Regulates formation of new microtubules and centrosome integrity.…	ADP-ribosylation factor-like protein 2 OS=Mus musculus OX=10090 GN=Arl2 PE=1 SV=1 - [ARL2_MOUSE]	5.43	1	1	3	184	20.8508	5.96045	0.925798	0.893644	0.949244	0.922895	1.03264	1.14039	1.11911	1.09738	0.840998	0.008923
P17047	Lysosome-associated membrane glycoprotein 2	Lamp2	FUNCTION: Plays an important role in chaperone-mediated autophagy, a process that mediates lysosomal degradation of proteins in response to various stresses and as part of the normal turnover of proteins with a long biological half-live (PubMed:10972293). Functions by binding target proteins, such as GAPDH and MLLT11, and targeting them for lysosomal degradation (By similarity). Required for the …	Lysosome-associated membrane glycoprotein 2 OS=Mus musculus OX=10090 GN=Lamp2 PE=1 SV=2 - [LAMP2_MOUSE]	9.4	4	4	6	415	45.652	7.38623	1.04868	1.10823	1.05524	1.07072	0.885857	0.875758	1.00511	0.922243	1.16099	0.0312321
Q8R361	Rab11 family-interacting protein 5	Rab11fip5	FUNCTION: Rab effector involved in protein trafficking from apical recycling endosomes to the apical plasma membrane. Involved in insulin granule exocytosis. May regulate V-ATPase intracellular transport in response to extracellular acidosis. {ECO:0000269|PubMed:19335615}.	Rab11 family-interacting protein 5 OS=Mus musculus OX=10090 GN=Rab11fip5 PE=1 SV=2 - [RFIP5_MOUSE]	5.27	3	3	3	645	69.5104	9.0708	1.03901	1.08109	1.1359	1.08533	0.901578	0.925992	0.945213	0.924261	1.17427	0.00635721
P62627	Dynein light chain roadblock-type 1	Dynlrb1	FUNCTION: Acts as one of several non-catalytic accessory components of the cytoplasmic dynein 1 complex that are thought to be involved in linking dynein to cargos and to adapter proteins that regulate dynein function. Cytoplasmic dynein 1 acts as a motor for the intracellular retrograde motility of vesicles and organelles along microtubules.	Dynein light chain roadblock-type 1 OS=Mus musculus OX=10090 GN=Dynlrb1 PE=1 SV=3 - [DLRB1_MOUSE]	12.5	1	1	2	96	10.9828	7.25439	1.00805	0.934657	0.949957	0.964221	1.02136	1.0816	1.06386	1.05561	0.913428	0.0331188
Q9CZY3	Ubiquitin-conjugating enzyme E2 variant 1	Ube2v1	FUNCTION: Has no ubiquitin ligase activity on its own. The UBE2V1-UBE2N heterodimer catalyzes the synthesis of non-canonical poly-ubiquitin chains that are linked through 'Lys-63'. This type of poly-ubiquitination activates IKK and does not seem to involve protein degradation by the proteasome. Plays a role in the activation of NF-kappa-B mediated by IL1B, TNF, TRAF6 and TRAF2. Mediates transcrip…	Ubiquitin-conjugating enzyme E2 variant 1 OS=Mus musculus OX=10090 GN=Ube2v1 PE=1 SV=1 - [UB2V1_MOUSE]	19.73	2	3	4	147	16.3442	7.95752	1.01406	0.92451	0.968872	0.969146	1.04831	1.06096	1.04092	1.05006	0.92294	0.037913
Q9DBX3	Sushi domain-containing protein 2	Susd2	FUNCTION: May be a cytokine receptor for C10ORF99. May be a tumor suppressor; together with C10ORF99 has a growth inhibitory effect on colon cancer cells which includes G1 cell cycle arrest (By similarity). May play a role in breast tumorigenesis (PubMed:23131994). {ECO:0000250|UniProtKB:Q9UGT4, ECO:0000269|PubMed:23131994}.	Sushi domain-containing protein 2 OS=Mus musculus OX=10090 GN=Susd2 PE=1 SV=1 - [SUSD2_MOUSE]	5.12	5	5	9	820	90.5831	6.62451	1.00148	0.93593	0.9038	0.947069	1.01511	1.10237	1.05594	1.0578	0.895316	0.0442706
Q921J2	GTP-binding protein Rheb	Rheb	FUNCTION: Activates the protein kinase activity of mTORC1, and thereby plays a role in the regulation of apoptosis. Stimulates the phosphorylation of S6K1 and EIF4EBP1 through activation of mTORC1 signaling. Has low intrinsic GTPase activity. {ECO:0000269|PubMed:24648513, ECO:0000305}.	GTP-binding protein Rheb OS=Mus musculus OX=10090 GN=Rheb PE=1 SV=1 - [RHEB_MOUSE]	12.5	3	3	4	184	20.4385	5.92236	1.07912	1.03785	1.05492	1.0573	0.994414	0.900496	0.899291	0.9314	1.13517	0.0202055
Q80VM9	Proton channel OTOP1	Otop1	FUNCTION: Proton-selective channel that specifically transports protons into cells (PubMed:29371428). Proton channel activity is only weakly-sensitive to voltage (PubMed:29371428). Proton-selective channel activity is probably required in cell types that use changes in intracellular pH for cell signaling or to regulate biochemical or developmental processes (PubMed:29371428). In the vestibular sy…	Proton channel OTOP1 OS=Mus musculus OX=10090 GN=Otop1 PE=1 SV=3 - [OTOP1_MOUSE]	1.5	1	1	3	600	65.712	8.07471	1.10004	1.01383	1.05377	1.05588	0.934223	0.914872	0.91092	0.920005	1.14769	0.00633758
Q68FF6	ARF GTPase-activating protein GIT1	Git1	FUNCTION: GTPase-activating protein for the ADP ribosylation factor family. May serve as a scaffold to bring together molecules to form signaling modules controlling vesicle trafficking, adhesion and cytoskeletal organization. Increases the speed of cell migration, as well as the size and rate of formation of protrusions, possibly by targeting PAK1 to adhesions and the leading edge of lamellipodi…	ARF GTPase-activating protein GIT1 OS=Mus musculus OX=10090 GN=Git1 PE=1 SV=1 - [GIT1_MOUSE]	9.22	6	6	6	770	85.2473	6.93213	1.00078	0.95835	0.81054	0.923224	1.10224	1.08874	1.07852	1.08983	0.847123	0.0454993
P70288	Histone deacetylase 2	Hdac2	FUNCTION: Responsible for the deacetylation of lysine residues on the N-terminal part of the core histones (H2A, H2B, H3 and H4). Histone deacetylation gives a tag for epigenetic repression and plays an important role in transcriptional regulation, cell cycle progression and developmental events. Histone deacetylases act via the formation of large multiprotein complexes (By similarity). Forms tra…	Histone deacetylase 2 OS=Mus musculus OX=10090 GN=Hdac2 PE=1 SV=1 - [HDAC2_MOUSE]	16.39	5	8	11	488	55.2668	5.90967	0.935221	0.828544	0.969372	0.911046	1.08592	1.05461	1.06819	1.06957	0.851785	0.0216713
Q61411	GTPase HRas	Hras	FUNCTION: Ras proteins bind GDP/GTP and possess intrinsic GTPase activity.	GTPase HRas OS=Mus musculus OX=10090 GN=Hras PE=1 SV=2 - [RASH_MOUSE]	25.4	2	4	5	189	21.2846	5.31299	0.922169	0.930182	0.935749	0.929367	1.04221	1.03776	1.06681	1.04893	0.886015	0.000264828
Q921T2	Torsin-1A-interacting protein 1	Tor1aip1	FUNCTION: Required for nuclear membrane integrity. Induces TOR1A and TOR1B ATPase activity and is required for their location on the nuclear membrane. Binds to A- and B-type lamins. Possible role in membrane attachment and assembly of the nuclear lamina. {ECO:0000269|PubMed:20457914}.	Torsin-1A-interacting protein 1 OS=Mus musculus OX=10090 GN=Tor1aip1 PE=1 SV=3 - [TOIP1_MOUSE]	6.22	4	5	10	595	66.7405	7.04932	0.952473	0.899708	0.932833	0.928338	1.05793	1.08499	1.08421	1.07571	0.862999	0.00115695
P06909	Complement factor H	Cfh	FUNCTION: Glycoprotein that plays an essential role in maintaining a well-balanced immune response by modulating complement activation. Acts as a soluble inhibitor of complement, where its binding to self markers such as glycan structures prevents complement activation and amplification on cell surfaces. Accelerates the decay of the complement alternative pathway (AP) C3 convertase C3bBb, thus pr…	Complement factor H OS=Mus musculus OX=10090 GN=Cfh PE=1 SV=2 - [CFAH_MOUSE]	3.48	4	4	8	1234	139.047	6.99072	1.06989	1.14691	1.02454	1.08045	0.998393	0.900541	0.856486	0.918473	1.17635	0.0423707
Q5FWK3	Rho GTPase-activating protein 1	Arhgap1	FUNCTION: GTPase activator for the Rho, Rac and Cdc42 proteins, converting them to the putatively inactive GDP-bound state. Cdc42 seems to be the preferred substrate (By similarity). {ECO:0000250}.	Rho GTPase-activating protein 1 OS=Mus musculus OX=10090 GN=Arhgap1 PE=1 SV=1 - [RHG01_MOUSE]	12.3	6	6	9	439	50.3791	6.44287	1.01782	1.06825	1.0835	1.05653	0.959712	0.841858	0.96302	0.92153	1.14649	0.0386838
Q8BGB8	Ubiquinone biosynthesis protein COQ4 homolog, mitochondrial	Coq4	FUNCTION: Component of the coenzyme Q biosynthetic pathway. May play a role in organizing a multi-subunit COQ enzyme complex required for coenzyme Q biosynthesis. Required for steady-state levels of other COQ polypeptides. {ECO:0000255|HAMAP-Rule:MF_03111}.	Ubiquinone biosynthesis protein COQ4 homolog, mitochondrial OS=Mus musculus OX=10090 GN=Coq4 PE=1 SV=1 - [COQ4_MOUSE]	11.28	3	3	5	266	30.065	9.26123	1.03264	1.03094	1.00864	1.02407	0.951722	0.937776	0.966565	0.952021	1.07568	0.00315818
Q9JMG3	Transmembrane and ubiquitin-like domain-containing protein 1	Tmub1	FUNCTION: Involved in sterol-regulated ubiquitination and degradation of HMG-CoA reductase HMGCR (By similarity). Involved in positive regulation of AMPA-selective glutamate receptor GRIA2 recycling to the cell surface (By similarity). Acts as negative regulator of hepatocyte growth during regeneration (By similarity). {ECO:0000250|UniProtKB:Q53AQ4, ECO:0000250|UniProtKB:Q9BVT8, ECO:0000269|PubMe…	Transmembrane and ubiquitin-like domain-containing protein 1 OS=Mus musculus OX=10090 GN=Tmub1 PE=1 SV=1 - [TMUB1_MOUSE]	4.08	1	1	1	245	26.2996	5.03369	0.977088	0.9691	0.938706	0.961631	1.11105	1.01013	1.06572	1.0623	0.905235	0.0328382
Q9QYB1	Chloride intracellular channel protein 4	Clic4	FUNCTION: Can insert into membranes and form poorly selective ion channels that may also transport chloride ions. Channel activity depends on the pH. Membrane insertion seems to be redox-regulated and may occur only under oxydizing conditions. Promotes cell-surface expression of HRH3 (By similarity). May play a role in angiogenesis. {ECO:0000250, ECO:0000269|PubMed:19197003}.	Chloride intracellular channel protein 4 OS=Mus musculus OX=10090 GN=Clic4 PE=1 SV=3 - [CLIC4_MOUSE]	10.28	2	2	7	253	28.7107	5.59229	1.04444	1.11184	1.06971	1.07533	0.861661	0.825233	1.01418	0.900358	1.19434	0.0458035
Q9D7B7	Probable glutathione peroxidase 8	Gpx8		Probable glutathione peroxidase 8 OS=Mus musculus OX=10090 GN=Gpx8 PE=1 SV=1 - [GPX8_MOUSE]	18.66	5	5	5	209	24.1327	9.36377	1.12694	1.04369	1.01798	1.06287	0.880269	0.976458	0.879685	0.912137	1.16525	0.0305845
P63242	Eukaryotic translation initiation factor 5A-1	Eif5a	FUNCTION: mRNA-binding protein involved in translation elongation. Has an important function at the level of mRNA turnover, probably acting downstream of decapping. Involved in actin dynamics and cell cycle progression, mRNA decay and probably in a pathway involved in stress response and maintenance of cell wall integrity. With syntenin SDCBP, functions as a regulator of p53/TP53 and p53/TP53-dep…	Eukaryotic translation initiation factor 5A-1 OS=Mus musculus OX=10090 GN=Eif5a PE=1 SV=2 - [IF5A1_MOUSE]	25.32	4	4	21	154	16.8214	5.23682	1.05428	1.0458	1.03283	1.0443	0.945073	0.897619	0.994503	0.945732	1.10423	0.0263002
Q5H8C4	Vacuolar protein sorting-associated protein 13A	Vps13a	FUNCTION: Required for the formation or stabilization of ER-mitochondria contact sites which enable transfer of lipids between the ER and mitochondria (By similarity). Negatively regulates lipid droplet size and motility (By similarity). Required for efficient lysosomal protein degradation (By similarity). {ECO:0000250|UniProtKB:Q96RL7}.	Vacuolar protein sorting-associated protein 13A OS=Mus musculus OX=10090 GN=Vps13a PE=1 SV=1 - [VP13A_MOUSE]	3.13	8	9	11	3166	359.173	6.18896	0.99772	0.974169	0.945027	0.972305	1.08029	1.08019	1.03974	1.06674	0.911471	0.00974362
Q5SUA5	Unconventional myosin-Ig	Myo1g	FUNCTION: Unconventional myosin required during immune response for detection of rare antigen-presenting cells by regulating T-cell migration (PubMed:25083865). Unconventional myosins are actin-based motor molecules with ATPase activity and serve in intracellular movements. Acts as a regulator of T-cell migration by generating membrane tension, enforcing cell-intrinsic meandering search, thereby …	Unconventional myosin-Ig OS=Mus musculus OX=10090 GN=Myo1g PE=1 SV=1 - [MYO1G_MOUSE]	6.74	5	5	5	1024	117.153	8.5874	1.0435	1.09274	0.999072	1.0451	0.942959	0.962241	0.932674	0.945958	1.10481	0.0251149
O54774	AP-3 complex subunit delta-1	Ap3d1	FUNCTION: Part of the AP-3 complex, an adaptor-related complex which is not clathrin-associated. The complex is associated with the Golgi region as well as more peripheral structures. It facilitates the budding of vesicles from the Golgi membrane and may be directly involved in trafficking to lysosomes (By similarity). Involved in process of CD8+ T-cell and NK cell degranulation (By similarity). …	AP-3 complex subunit delta-1 OS=Mus musculus OX=10090 GN=Ap3d1 PE=1 SV=1 - [AP3D1_MOUSE]	3.75	3	4	7	1199	134.996	7.37158	1.04834	1.08708	1.03357	1.05633	0.999171	0.88915	0.899933	0.929418	1.13655	0.0299818
Q00899	Transcriptional repressor protein YY1	Yy1	FUNCTION: Multifunctional transcription factor that exhibits positive and negative control on a large number of cellular and viral genes by binding to sites overlapping the transcription start site. Binds to the consensus sequence 5'-CCGCCATNTT-3'; some genes have been shown to contain a longer binding motif allowing enhanced binding; the initial CG dinucleotide can be methylated greatly reducing…	Transcriptional repressor protein YY1 OS=Mus musculus OX=10090 GN=Yy1 PE=1 SV=1 - [TYY1_MOUSE]	4.83	2	2	3	414	44.6887	6.29053	1.00669	0.889649	0.969881	0.955405	1.09969	1.13928	1.05716	1.09871	0.869571	0.0267889
Q99LY9	NADH dehydrogenase [ubiquinone] iron-sulfur protein 5	Ndufs5	FUNCTION: Accessory subunit of the mitochondrial membrane respiratory chain NADH dehydrogenase (Complex I), that is believed not to be involved in catalysis. Complex I functions in the transfer of electrons from NADH to the respiratory chain. The immediate electron acceptor for the enzyme is believed to be ubiquinone. {ECO:0000250|UniProtKB:O43920}.	NADH dehydrogenase [ubiquinone] iron-sulfur protein 5 OS=Mus musculus OX=10090 GN=Ndufs5 PE=1 SV=3 - [NDUS5_MOUSE]	42.45	4	4	7	106	12.6393	8.92432	0.973687	0.944652	0.898283	0.938874	1.09629	1.11443	1.05515	1.08862	0.862443	0.00596971
Q8BVK9	Sp110 nuclear body protein	Sp110	FUNCTION: May act as a transcription factor. Plays a role in the innate immunity against intracellular pathogens. Required for resistance to M.tuberculosis and L.monocytogenes. Promotes apoptosis of infected cells. {ECO:0000269|PubMed:15815631}.	Sp110 nuclear body protein OS=Mus musculus OX=10090 GN=Sp110 PE=1 SV=1 - [SP110_MOUSE]	8.99	5	5	7	445	50.1092	9.86182	0.894631	0.801882	0.961555	0.886023	1.01314	1.1106	1.05007	1.05794	0.8375	0.0340139
Q9D710	Thioredoxin-related transmembrane protein 2	Tmx2		Thioredoxin-related transmembrane protein 2 OS=Mus musculus OX=10090 GN=Tmx2 PE=1 SV=1 - [TMX2_MOUSE]	8.47	3	3	4	295	33.9206	8.74854	1.02424	1.05543	1.0314	1.03702	0.932742	0.992136	0.989777	0.971552	1.06739	0.0386707
Q7TT37	Elongator complex protein 1	Elp1	FUNCTION: Component of the RNA polymerase II elongator complex, a multiprotein complex associated with the RNA polymerase II (Pol II) holoenzyme, and which is involved in transcriptional elongation. The elongator complex catalyzes formation of carboxymethyluridine in the wobble base at position 34 in tRNAs (By similarity). Involved in neurogenesis (PubMed:22854966). Regulates the migration and br…	Elongator complex protein 1 OS=Mus musculus OX=10090 GN=Elp1 PE=1 SV=2 - [ELP1_MOUSE]	1.65	2	2	3	1333	149.489	5.99854	1.10587	1.07267	1.0477	1.07541	0.987969	0.950229	0.849535	0.929244	1.1573	0.0306213
Q9R059	Four and a half LIM domains protein 3	Fhl3	FUNCTION: Recruited by SOX15 to FOXK1 promoters where it acts as a transcriptional coactivator of FOXK1. {ECO:0000269|PubMed:17363903}.	Four and a half LIM domains protein 3 OS=Mus musculus OX=10090 GN=Fhl3 PE=1 SV=2 - [FHL3_MOUSE]	16.26	5	5	8	289	31.7729	6.20166	0.988822	0.940257	0.921431	0.95017	1.03995	1.1196	1.14558	1.10171	0.862451	0.015714
Q5XJE5	RNA polymerase-associated protein LEO1	Leo1	FUNCTION: Component of the PAF1 complex (PAF1C) which has multiple functions during transcription by RNA polymerase II and is implicated in regulation of development and maintenance of embryonic stem cell pluripotency. PAF1C associates with RNA polymerase II through interaction with POLR2A CTD non-phosphorylated and 'Ser-2'- and 'Ser-5'-phosphorylated forms and is involved in transcriptional elon…	RNA polymerase-associated protein LEO1 OS=Mus musculus OX=10090 GN=Leo1 PE=1 SV=2 - [LEO1_MOUSE]	4.65	3	3	5	667	75.5523	4.4624	1.1482	1.00443	1.09028	1.08097	0.945367	0.872238	0.976963	0.931523	1.16043	0.045335
Q8BHY3	Anoctamin-1	Ano1	FUNCTION: Calcium-activated chloride channel (CaCC) which plays an important role in transepithelial anion transport and smooth muscle contraction (PubMed:28561733, PubMed:29236691, PubMed:29236684). Required for the normal functioning of the interstitial cells of Cajal (ICCs) which generate electrical pacemaker activity in gastrointestinal smooth muscles. Acts as a major contributor to basal and…	Anoctamin-1 OS=Mus musculus OX=10090 GN=Ano1 PE=1 SV=2 - [ANO1_MOUSE]	2.4	3	3	3	960	110.845	7.82568	0.989666	0.95481	0.912862	0.952446	1.06172	1.0068	1.04555	1.03802	0.917557	0.0359618
Q8BYB9	Protein O-glucosyltransferase 1	Poglut1	FUNCTION: Dual specificity glycosyltransferase that catalyzes the transfer of glucose and xylose from UDP-glucose and UDP-xylose, respectively, to a serine residue found in the consensus sequence of C-X-S-X-P-C (PubMed:21949356, PubMed:26496195). Specifically targets extracellular EGF repeats of protein such as CRB2, F7, F9 and NOTCH2 (PubMed:21949356, PubMed:26496195). Acts as a positive regulat…	Protein O-glucosyltransferase 1 OS=Mus musculus OX=10090 GN=Poglut1 PE=1 SV=2 - [PGLT1_MOUSE]	3.83	2	2	2	392	46.3495	8.85107	1.05803	1.05839	1.04243	1.05295	0.948154	0.951345	0.982612	0.960704	1.09602	0.00163317
P61264	Syntaxin-1B	Stx1b	FUNCTION: Potentially involved in docking of synaptic vesicles at presynaptic active zones (By similarity). May mediate Ca(2+)-regulation of exocytosis acrosomal reaction in sperm. {ECO:0000250, ECO:0000269|PubMed:15774481}.	Syntaxin-1B OS=Mus musculus OX=10090 GN=Stx1b PE=1 SV=1 - [STX1B_MOUSE]	10.42	2	3	3	288	33.2238	5.37646	1.1062	1.046	1.09612	1.08277	0.915327	0.928745	0.894747	0.91294	1.18603	0.00128793
Q99ME2	WD repeat-containing protein 6	Wdr6	FUNCTION: Enhances the STK11/LKB1-induced cell growth suppression activity. Negative regulator of amino acid starvation-induced autophagy. {ECO:0000250}.	WD repeat-containing protein 6 OS=Mus musculus OX=10090 GN=Wdr6 PE=1 SV=1 - [WDR6_MOUSE]	0.89	1	1	2	1125	121.82	6.97607	1.00816	1.07437	1.18546	1.08933	0.927901	0.899945	0.949701	0.925849	1.17658	0.0382277
B7ZMP1	Xaa-Pro aminopeptidase 3	Xpnpep3	FUNCTION: Catalyzes the removal of a penultimate prolyl residue from the N-termini of peptides, such as Leu-Pro-Ala. Also shows low activity towards peptides with Ala or Ser at the P1 position. Promotes TNFRSF1B-mediated phosphorylation of MAPK8/JNK1 and MAPK9/JNK2, suggesting a function as an adapter protein for TNFRSF1B; the effect is independent of XPNPEP3 peptidase activity. May inhibit apopt…	Xaa-Pro aminopeptidase 3 OS=Mus musculus OX=10090 GN=Xpnpep3 PE=1 SV=1 - [XPP3_MOUSE]	11.86	6	6	10	506	56.6408	7.6792	1.06519	1.00033	1.01104	1.02552	0.975474	0.962761	0.941661	0.959965	1.06829	0.042761
Q8VBW6	NEDD8-activating enzyme E1 regulatory subunit	Nae1	FUNCTION: Regulatory subunit of the dimeric UBA3-NAE1 E1 enzyme. E1 activates NEDD8 by first adenylating its C-terminal glycine residue with ATP, thereafter linking this residue to the side chain of the catalytic cysteine, yielding a NEDD8-UBA3 thioester and free AMP. E1 finally transfers NEDD8 to the catalytic cysteine of UBE2M. Necessary for cell cycle progression through the S-M checkpoint. Ov…	NEDD8-activating enzyme E1 regulatory subunit OS=Mus musculus OX=10090 GN=Nae1 PE=1 SV=1 - [ULA1_MOUSE]	2.81	1	1	1	534	60.2357	5.51611	1.11286	1.13844	1.03366	1.09499	0.972113	0.833558	0.938024	0.914565	1.19728	0.0260134
Q8BKC5	Importin-5	Ipo5	FUNCTION: Functions in nuclear protein import as nuclear transport receptor. Serves as receptor for nuclear localization signals (NLS) in cargo substrates. Is thought to mediate docking of the importin/substrate complex to the nuclear pore complex (NPC) through binding to nucleoporin and the complex is subsequently translocated through the pore by an energy requiring, Ran-dependent mechanism. At …	Importin-5 OS=Mus musculus OX=10090 GN=Ipo5 PE=1 SV=3 - [IPO5_MOUSE]	3.56	4	4	8	1097	123.511	4.93213	1.04188	1.02163	1.01566	1.02639	0.985268	0.97473	0.95596	0.971986	1.05597	0.00960116
O88398	Advillin	Avil	FUNCTION: Ca(2+)-regulated actin-binding protein which plays an important role in actin bundling. May have a unique function in the morphogenesis of neuronal cells which form ganglia. Required for SREC1-mediated regulation of neurite-like outgrowth. Plays a role in regenerative sensory axon outgrowth and remodeling processes after peripheral injury in neonates. Involved in the formation of long f…	Advillin OS=Mus musculus OX=10090 GN=Avil PE=1 SV=2 - [AVIL_MOUSE]	2.93	2	2	2	819	91.9742	5.5415	0.988609	0.978293	0.992845	0.986582	1.03337	1.02234	1.02728	1.02767	0.960022	0.00156901
Q9Z2E9	Seipin	Bscl2	FUNCTION: Plays a crucial role in the formation of lipid droplets (LDs) which are storage organelles at the center of lipid and energy homeostasis (By similarity).In association with TMEM159/LDAF1, defines the sites of LD formation in the ER (By similarity). Also required for growth and maturation of small nascent LDs into larger mature LDs (By similarity). Mediates the formation and/or stabiliza…	Seipin OS=Mus musculus OX=10090 GN=Bscl2 PE=1 SV=2 - [BSCL2_MOUSE]	2.35	1	1	3	383	43.0775	6.13818	1.12952	1.04283	1.12895	1.10043	0.98664	0.974385	0.872506	0.94451	1.16508	0.0279936
Q9WTX5	S-phase kinase-associated protein 1	Skp1	FUNCTION: Essential component of the SCF (SKP1-CUL1-F-box protein) ubiquitin ligase complex, which mediates the ubiquitination of proteins involved in cell cycle progression, signal transduction and transcription. In the SCF complex, serves as an adapter that links the F-box protein to CUL1. The functional specificity of the SCF complex depends on the F-box protein as substrate recognition compon…	S-phase kinase-associated protein 1 OS=Mus musculus OX=10090 GN=Skp1 PE=1 SV=3 - [SKP1_MOUSE]	17.79	4	4	5	163	18.6603	4.53857	1.00117	0.921733	0.976149	0.96635	1.06813	1.09415	1.05443	1.07224	0.901246	0.0155504
P14438	H-2 class II histocompatibility antigen, A-U alpha chain (Fragment)	H2-Aa		H-2 class II histocompatibility antigen, A-U alpha chain (Fragment) OS=Mus musculus OX=10090 GN=H2-Aa PE=1 SV=1 - [HA2U_MOUSE]	5.29	1	1	2	227	25.1197	4.93213	0.906031	0.899254	0.964935	0.923407	1.09478	1.09457	1.10082	1.09672	0.841969	0.00116642
P22599	Alpha-1-antitrypsin 1-2	Serpina1b	FUNCTION: Inhibitor of serine proteases. Its primary target is elastase, but it also has a moderate affinity for plasmin and thrombin. {ECO:0000269|PubMed:11961105, ECO:0000269|PubMed:8619829}.	Alpha-1-antitrypsin 1-2 OS=Mus musculus OX=10090 GN=Serpina1b PE=1 SV=2 - [A1AT2_MOUSE]	8.96	1	6	14	413	45.9455	5.5415	1.08462	1.1051	1.00227	1.064	0.913468	0.972359	0.876706	0.920844	1.15546	0.0270575
Q9QYI4	DnaJ homolog subfamily B member 12	Dnajb12	FUNCTION: Acts as a co-chaperone with HSPA8/Hsc70; required to promote protein folding and trafficking, prevent aggregation of client proteins, and promote unfolded proteins to endoplasmic reticulum-associated degradation (ERAD) pathway. Acts by determining HSPA8/Hsc70's ATPase and polypeptide-binding activities. Can also act independently of HSPA8/Hsc70: together with DNAJB14, acts as a chaperon…	DnaJ homolog subfamily B member 12 OS=Mus musculus OX=10090 GN=Dnajb12 PE=1 SV=2 - [DJB12_MOUSE]	11.17	4	4	4	376	41.9618	8.51416	0.903408	0.960553	1.01045	0.958136	1.0793	1.06872	1.09698	1.08167	0.885795	0.0181468
P58044	Isopentenyl-diphosphate Delta-isomerase 1	Idi1	FUNCTION: Catalyzes the 1,3-allylic rearrangement of the homoallylic substrate isopentenyl (IPP) to its highly electrophilic allylic isomer, dimethylallyl diphosphate (DMAPP). {ECO:0000250|UniProtKB:Q13907}.	Isopentenyl-diphosphate Delta-isomerase 1 OS=Mus musculus OX=10090 GN=Idi1 PE=1 SV=1 - [IDI1_MOUSE]	14.98	3	3	5	227	26.2724	6.16357	1.08212	1.03631	1.04217	1.05353	0.934146	0.938415	0.8674	0.91332	1.15352	0.00665588
P51410	60S ribosomal protein L9	Rpl9		60S ribosomal protein L9 OS=Mus musculus OX=10090 GN=Rpl9 PE=2 SV=2 - [RL9_MOUSE]	15.1	3	3	5	192	21.8678	9.94971	0.946579	1.00527	0.995722	0.982524	1.03692	1.19076	1.13276	1.12015	0.877139	0.0467065
Q9CXW3	Calcyclin-binding protein	Cacybp	FUNCTION: May be involved in calcium-dependent ubiquitination and subsequent proteasomal degradation of target proteins. Probably serves as a molecular bridge in ubiquitin E3 complexes. Participates in the ubiquitin-mediated degradation of beta-catenin (CTNNB1) (By similarity). {ECO:0000250}.	Calcyclin-binding protein OS=Mus musculus OX=10090 GN=Cacybp PE=1 SV=1 - [CYBP_MOUSE]	17.03	5	6	8	229	26.4938	7.86963	1.05371	1.0674	1.13366	1.08492	0.93378	0.858516	0.985666	0.925988	1.17164	0.0231851
Q5F2E8	Serine/threonine-protein kinase TAO1	Taok1	FUNCTION: Serine/threonine-protein kinase involved in various processes such as p38/MAPK14 stress-activated MAPK cascade, DNA damage response and regulation of cytoskeleton stability. Phosphorylates MAP2K3, MAP2K6 and MARK2. Acts as an activator of the p38/MAPK14 stress-activated MAPK cascade by mediating phosphorylation and subsequent activation of the upstream MAP2K3 and MAP2K6 kinases. Involve…	Serine/threonine-protein kinase TAO1 OS=Mus musculus OX=10090 GN=Taok1 PE=1 SV=1 - [TAOK1_MOUSE]	2.7	2	3	3	1001	115.977	7.54736	1.03194	1.05622	1.03432	1.04083	0.93154	1.00029	0.991696	0.974509	1.06805	0.044668
Q8R4D1	Sodium/hydrogen exchanger 8	Slc9a8	FUNCTION: Involved in pH regulation to eliminate acids generated by active metabolism or to counter adverse environmental conditions. Major proton extruding system driven by the inward sodium ion chemical gradient. Plays an important role in signal transduction (By similarity). {ECO:0000250}.	Sodium/hydrogen exchanger 8 OS=Mus musculus OX=10090 GN=Slc9a8 PE=1 SV=1 - [SL9A8_MOUSE]	1.39	1	1	1	576	64.6949	6.62451	0.976158	0.951185	0.904429	0.943924	1.03774	1.15383	1.05328	1.08162	0.872696	0.0305943
Q8BUV8	Protein GPR107	Gpr107	FUNCTION: Has been proposed to act as a receptor for neuronostatin, a peptide derived from the somatostatin/SST precursor (By similarity). Involved in blood sugar regulation through the induction of glucagon in response to low glucose (By similarity). {ECO:0000250|UniProtKB:D3ZWZ9}.	Protein GPR107 OS=Mus musculus OX=10090 GN=Gpr107 PE=1 SV=2 - [GP107_MOUSE]	2	1	1	2	551	62.0165	7.59131	1.05877	1.10387	1.10025	1.08763	0.86388	0.988505	0.924448	0.925611	1.17504	0.0139413
Q6NZC7	SEC23-interacting protein	Sec23ip	FUNCTION: Plays a role in the organization of endoplasmic reticulum exit sites. Specifically binds to phosphatidylinositol 3-phosphate (PI(3)P), phosphatidylinositol 4-phosphate (PI(4)P) and phosphatidylinositol 5-phosphate (PI(5)P). {ECO:0000250}.	SEC23-interacting protein OS=Mus musculus OX=10090 GN=Sec23ip PE=1 SV=2 - [S23IP_MOUSE]	2.1	2	3	8	998	110.711	5.93506	0.974861	0.982939	0.979648	0.979149	1.04798	1.03522	1.02599	1.0364	0.944764	0.00108714
Q6ZWM4	U6 snRNA-associated Sm-like protein LSm8	Lsm8	FUNCTION: Plays role in pre-mRNA splicing as component of the U4/U6-U5 tri-snRNP complex that is involved in spliceosome assembly, and as component of the precatalytic spliceosome (spliceosome B complex). The heptameric LSM2-8 complex binds specifically to the 3'-terminal U-tract of U6 snRNA. {ECO:0000250|UniProtKB:O95777}.	U6 snRNA-associated Sm-like protein LSm8 OS=Mus musculus OX=10090 GN=Lsm8 PE=1 SV=3 - [LSM8_MOUSE]	20.83	2	2	3	96	10.3963	4.4751	1.0205	1.04914	1.06192	1.04385	0.949113	0.962763	1.00358	0.97182	1.07412	0.0243454
Q3TW96	UDP-N-acetylhexosamine pyrophosphorylase-like protein 1	Uap1l1		UDP-N-acetylhexosamine pyrophosphorylase-like protein 1 OS=Mus musculus OX=10090 GN=Uap1l1 PE=1 SV=1 - [UAP1L_MOUSE]	5.13	2	2	3	507	56.5777	5.42725	0.989501	1.10037	1.13782	1.0759	0.897774	0.916162	0.914624	0.90952	1.18293	0.0207616
Q61234	Alpha-1-syntrophin	Snta1	FUNCTION: Adapter protein that binds to and probably organizes the subcellular localization of a variety of membrane proteins. May link various receptors to the actin cytoskeleton and the extracellular matrix via the dystrophin glycoprotein complex. Plays an important role in synapse formation and in the organization of UTRN and acetylcholine receptors at the neuromuscular synapse. Binds to phosp…	Alpha-1-syntrophin OS=Mus musculus OX=10090 GN=Snta1 PE=1 SV=1 - [SNTA1_MOUSE]	7.16	5	5	6	503	53.6316	6.85889	0.93881	0.901242	0.925762	0.921938	1.11667	1.1923	0.990635	1.09987	0.838228	0.041005
Q8K268	ATP-binding cassette sub-family F member 3	Abcf3	FUNCTION: Displays an antiviral effect against flaviviruses such as west Nile virus (WNV) in the presence of OAS1B. {ECO:0000269|PubMed:22623793}.	ATP-binding cassette sub-family F member 3 OS=Mus musculus OX=10090 GN=Abcf3 PE=1 SV=1 - [ABCF3_MOUSE]	3.53	3	3	4	709	79.8151	6.16357	1.01092	1.12503	1.14042	1.09212	0.954682	0.967188	0.8457	0.922524	1.18384	0.0392165
A6X935	Inter alpha-trypsin inhibitor, heavy chain 4	Itih4	FUNCTION: Type II acute-phase protein (APP) involved in inflammatory responses to trauma. May also play a role in liver development or regeneration.	Inter alpha-trypsin inhibitor, heavy chain 4 OS=Mus musculus OX=10090 GN=Itih4 PE=1 SV=2 - [ITIH4_MOUSE]	3.08	3	3	3	942	104.594	6.40479	1.07505	1.04467	1.08483	1.06819	0.952781	0.874751	0.950333	0.925955	1.1536	0.00737547
Q8BFQ4	WD repeat-containing protein 82	Wdr82	FUNCTION: Regulatory component of the SET1 complex implicated in the tethering of this complex to transcriptional start sites of active genes. Facilitates histone H3 'Lys-4' methylation via recruitment of the SETD1A or SETD1B to the 'Ser-5' phosphorylated C-terminal domain (CTD) of RNA polymerase II large subunit (POLR2A). Component of PTW/PP1 phosphatase complex, which plays a role in the contro…	WD repeat-containing protein 82 OS=Mus musculus OX=10090 GN=Wdr82 PE=1 SV=1 - [WDR82_MOUSE]	4.47	1	1	1	313	35.0565	7.69385	1.01722	1.07638	1.10172	1.06511	0.944639	0.988845	0.932439	0.955307	1.11493	0.0223766
Q9CWM4	Prefoldin subunit 1	Pfdn1	FUNCTION: Binds specifically to cytosolic chaperonin (c-CPN) and transfers target proteins to it. Binds to nascent polypeptide chain and promotes folding in an environment in which there are many competing pathways for nonnative proteins (By similarity). {ECO:0000250}.	Prefoldin subunit 1 OS=Mus musculus OX=10090 GN=Pfdn1 PE=1 SV=1 - [PFD1_MOUSE]	17.21	2	2	4	122	14.2456	8.32373	0.968616	0.981603	0.961468	0.970562	1.03527	1.03134	1.03509	1.0339	0.93874	0.000464933
Q3V384	AFG1-like ATPase	Afg1l	FUNCTION: Putative mitochondrial ATPase. Plays a role in mitochondrial morphology and mitochondrial protein metabolism. Promotes degradation of excess nuclear-encoded complex IV subunits (COX4I1, COX5A and COX6A1) and normal activity of complexes III and IV of the respiratory chain. Mediates mitochondrial translocation of TP53 and its transcription-independent apoptosis in response to genotoxic s…	AFG1-like ATPase OS=Mus musculus OX=10090 GN=Afg1l PE=1 SV=1 - [AFG1L_MOUSE]	4.79	3	3	5	480	54.2789	8.03076	1.07607	1.09918	1.05302	1.07609	1.01614	0.957704	0.862092	0.945312	1.13834	0.0491955
Q9QZN4	F-box only protein 6	Fbxo6	FUNCTION: Substrate-recognition component of some SCF (SKP1-CUL1-F-box protein)-type E3 ubiquitin ligase complexes. Involved in DNA damage response by specifically recognizing activated CHEK1 (phosphorylated on 'Ser-345'), promoting its ubiquitination and degradation. Ubiquitination of CHEK1 is required to insure that activated CHEK1 does not accumulate as cells progress through S phase, or when …	F-box only protein 6 OS=Mus musculus OX=10090 GN=Fbxo6 PE=1 SV=1 - [FBX6_MOUSE]	7.46	2	2	3	295	34.4704	8.17725	1.11442	1.10346	1.03687	1.08492	0.993891	0.912557	0.89145	0.932633	1.16328	0.0182618
Q08879	Fibulin-1	Fbln1	FUNCTION: Incorporated into fibronectin-containing matrix fibers. May play a role in cell adhesion and migration along protein fibers within the extracellular matrix (ECM). Could be important for certain developmental processes and contribute to the supramolecular organization of ECM architecture, in particular to those of basement membranes.	Fibulin-1 OS=Mus musculus OX=10090 GN=Fbln1 PE=1 SV=2 - [FBLN1_MOUSE]	2.98	2	2	4	705	77.9806	5.16064	0.929359	0.961659	0.927681	0.939566	0.985763	1.12081	1.08393	1.0635	0.883464	0.0413235
Q9JHS3	Ragulator complex protein LAMTOR2	Lamtor2	FUNCTION: As part of the Ragulator complex it is involved in amino acid sensing and activation of mTORC1, a signaling complex promoting cell growth in response to growth factors, energy levels, and amino acids. Activated by amino acids through a mechanism involving the lysosomal V-ATPase, the Ragulator functions as a guanine nucleotide exchange factor activating the small GTPases Rag. Activated R…	Ragulator complex protein LAMTOR2 OS=Mus musculus OX=10090 GN=Lamtor2 PE=1 SV=1 - [LTOR2_MOUSE]	7.2	1	1	2	125	13.4718	5.40186	1.07367	1.03726	1.1505	1.08715	0.905221	0.89288	0.97508	0.924393	1.17606	0.0179989
O35114	Lysosome membrane protein 2	Scarb2	FUNCTION: Acts as a lysosomal receptor for glucosylceramidase (GBA) targeting. {ECO:0000269|PubMed:18022370, ECO:0000269|PubMed:24162852}.	Lysosome membrane protein 2 OS=Mus musculus OX=10090 GN=Scarb2 PE=1 SV=3 - [SCRB2_MOUSE]	3.14	2	2	10	478	54.0095	5.09717	1.09079	1.07955	1.04734	1.07256	0.956975	0.902419	0.981744	0.947046	1.13253	0.00943224
Q8BXZ1	Protein disulfide-isomerase TMX3	Tmx3	FUNCTION: Probable disulfide isomerase, which participates in the folding of proteins containing disulfide bonds. May act as a dithiol oxidase (By similarity). {ECO:0000250}.	Protein disulfide-isomerase TMX3 OS=Mus musculus OX=10090 GN=Tmx3 PE=1 SV=2 - [TMX3_MOUSE]	4.61	2	3	7	456	51.815	5.16064	1.06017	1.04543	1.03415	1.04658	0.980151	0.974795	0.925346	0.960097	1.09008	0.0104064
P01843	Ig lambda-1 chain C region			Ig lambda-1 chain C region OS=Mus musculus OX=10090 PE=1 SV=1 - [LAC1_MOUSE]	16.19	1	1	1	105	11.5675	6.26514	1.05535	1.06534	1.02702	1.04923	0.960887	0.946186	0.988102	0.965058	1.08722	0.00744674
Q9D6S7	Ribosome-recycling factor, mitochondrial	Mrrf	FUNCTION: Responsible for the release of ribosomes from messenger RNA at the termination of protein biosynthesis. May increase the efficiency of translation by recycling ribosomes from one round of translation to another (By similarity). {ECO:0000250}.	Ribosome-recycling factor, mitochondrial OS=Mus musculus OX=10090 GN=Mrrf PE=1 SV=1 - [RRFM_MOUSE]	6.49	1	1	1	262	29.0325	9.84717	0.991046	1.15222	1.12042	1.0879	0.938211	0.873089	0.967944	0.926414	1.17431	0.0464684
Q8R1X6	Spartin	Spart	FUNCTION: May be implicated in endosomal trafficking, or microtubule dynamics, or both. Participates in cytokinesis. {ECO:0000250|UniProtKB:Q8N0X7}.	Spartin OS=Mus musculus OX=10090 GN=Spart PE=1 SV=1 - [SPART_MOUSE]	4.02	2	2	2	671	72.6096	5.85889	0.939519	0.906439	1.01699	0.954316	1.10702	1.03565	1.05121	1.06463	0.896384	0.0483832
Q99JR8	SWI/SNF-related matrix-associated actin-dependent regulator of chromatin subfamily D member 2	Smarcd2	FUNCTION: Involved in transcriptional activation and repression of select genes by chromatin remodeling (alteration of DNA-nucleosome topology). Component of SWI/SNF chromatin remodeling complexes that carry out key enzymatic activities, changing chromatin structure by altering DNA-histone contacts within a nucleosome in an ATP-dependent manner. Critical regulator of myeloid differentiation, cont…	SWI/SNF-related matrix-associated actin-dependent regulator of chromatin subfamily D member 2 OS=Mus musculus OX=10090 GN=Smarcd2 PE=1 SV=2 - [SMRD2_MOUSE]	6.4	3	3	5	531	59.0476	9.64209	0.996898	0.944783	0.945782	0.962487	1.0361	1.0498	1.08668	1.05753	0.910129	0.0142453
Q2NL51	Glycogen synthase kinase-3 alpha	Gsk3a	FUNCTION: Constitutively active protein kinase that acts as a negative regulator in the hormonal control of glucose homeostasis, Wnt signaling and regulation of transcription factors and microtubules, by phosphorylating and inactivating glycogen synthase (GYS1 or GYS2), CTNNB1/beta-catenin, APC and AXIN1 (PubMed:15791206, PubMed:17908561). Requires primed phosphorylation of the majority of its su…	Glycogen synthase kinase-3 alpha OS=Mus musculus OX=10090 GN=Gsk3a PE=1 SV=2 - [GSK3A_MOUSE]	2.04	1	1	2	490	51.6284	8.80713	1.04647	1.05998	1.16885	1.09177	0.961633	0.867815	0.94327	0.924239	1.18126	0.0254787
Q9JM51	Prostaglandin E synthase	Ptges	FUNCTION: Catalyzes the oxidoreduction of prostaglandin endoperoxide H2 (PGH2) to prostaglandin E2 (PGE2). {ECO:0000250}.	Prostaglandin E synthase OS=Mus musculus OX=10090 GN=Ptges PE=1 SV=1 - [PTGES_MOUSE]	11.11	2	2	4	153	17.2741	9.39307	1.01161	0.894633	0.870984	0.925743	1.08404	1.1425	1.09709	1.10788	0.835601	0.0178461
Q3UHJ0	AP2-associated protein kinase 1	Aak1	FUNCTION: Regulates clathrin-mediated endocytosis by phosphorylating the AP2M1/mu2 subunit of the adaptor protein complex 2 (AP-2) which ensures high affinity binding of AP-2 to cargo membrane proteins during the initial stages of endocytosis. Isoform 1 and isoform 2 display similar levels of kinase activity towards AP2M1. Regulates phosphorylation of other AP-2 subunits as well as AP-2 localizat…	AP2-associated protein kinase 1 OS=Mus musculus OX=10090 GN=Aak1 PE=1 SV=2 - [AAK1_MOUSE]	2.19	2	2	3	959	103.282	6.69775	0.986996	0.894522	0.942574	0.941364	1.15269	1.03671	1.05189	1.08043	0.871284	0.0368985
Q9DBE0	Cysteine sulfinic acid decarboxylase	Csad	FUNCTION: Catalyzes the decarboxylation of L-aspartate, 3-sulfino-L-alanine (cysteine sulfinic acid), and L-cysteate to beta-alanine, hypotaurine and taurine, respectively. The preferred substrate is 3-sulfino-L-alanine. Does not exhibit any decarboxylation activity toward glutamate. {ECO:0000269|PubMed:26327310}.	Cysteine sulfinic acid decarboxylase OS=Mus musculus OX=10090 GN=Csad PE=1 SV=1 - [CSAD_MOUSE]	11.36	5	7	11	493	55.1094	6.60986	1.06798	1.14724	1.03048	1.0819	0.910376	0.95163	0.941663	0.934556	1.15766	0.0157784
Q569Z5	Probable ATP-dependent RNA helicase DDX46	Ddx46	FUNCTION: Plays an essential role in splicing, either prior to, or during A complex formation. {ECO:0000250}.	Probable ATP-dependent RNA helicase DDX46 OS=Mus musculus OX=10090 GN=Ddx46 PE=1 SV=2 - [DDX46_MOUSE]	3.88	5	5	8	1032	117.376	9.26123	1.03682	1.05102	1.04394	1.04393	0.959439	0.936913	1.00197	0.966107	1.08055	0.0162793
Q2TBE6	Phosphatidylinositol 4-kinase type 2-alpha	Pi4k2a	FUNCTION: Membrane-bound phosphatidylinositol-4 kinase (PI4-kinase) that catalyzes the phosphorylation of phosphatidylinositol (PI) to phosphatidylinositol 4-phosphate (PI4P), a lipid that plays important roles in endocytosis, Golgi function, protein sorting and membrane trafficking and is required for prolonged survival of neurons. Besides, phosphorylation of phosphatidylinositol (PI) to phospha…	Phosphatidylinositol 4-kinase type 2-alpha OS=Mus musculus OX=10090 GN=Pi4k2a PE=1 SV=1 - [P4K2A_MOUSE]	2.71	1	1	1	479	54.2236	8.04541	1.07413	1.04037	1.11991	1.07814	0.947732	0.928455	0.939883	0.93869	1.14855	0.00418221
Q8CD15	Ribosomal oxygenase 2	Riox2	FUNCTION: Oxygenase that can act as both a histone lysine demethylase and a ribosomal histidine hydroxylase. Is involved in the demethylation of trimethylated 'Lys-9' on histone H3 (H3K9me3), leading to an increase in ribosomal RNA expression. Also catalyzes the hydroxylation of 60S ribosomal protein L27a on 'His-39' (By similarity). May play an important role in cell growth and survival. May be …	Ribosomal oxygenase 2 OS=Mus musculus OX=10090 GN=Riox2 PE=1 SV=2 - [RIOX2_MOUSE]	3.66	2	2	2	465	53.4834	6.37939	1.05008	1.04445	1.07534	1.05662	0.908383	0.939333	0.998589	0.948768	1.11368	0.0185239
Q8BGS7	Choline/ethanolaminephosphotransferase 1	Cept1	FUNCTION: Catalyzes both phosphatidylcholine and phosphatidylethanolamine biosynthesis from CDP-choline and CDP-ethanolamine, respectively. Involved in protein-dependent process of phospholipid transport to distribute phosphatidyl choline to the lumenal surface. Has a higher cholinephosphotransferase activity than ethanolaminephosphotransferase activity. {ECO:0000250|UniProtKB:Q9Y6K0}.	Choline/ethanolaminephosphotransferase 1 OS=Mus musculus OX=10090 GN=Cept1 PE=1 SV=1 - [CEPT1_MOUSE]	3.61	2	2	2	416	46.4037	8.104	0.988643	0.933644	0.883973	0.93542	1.04429	1.03607	1.04941	1.04326	0.896634	0.0240517
Q5SYL3	Protein KIAA0100	Kiaa0100	FUNCTION: May be involved in membrane trafficking. {ECO:0000250|UniProtKB:K7VLR4}.	Protein KIAA0100 OS=Mus musculus OX=10090 GN=Kiaa0100 PE=1 SV=1 - [K0100_MOUSE]	0.67	1	1	1	2234	254.308	7.34229	1.03525	1.04863	1.06401	1.0493	0.935083	0.935801	1.02026	0.963714	1.08881	0.043931
O89023	Tripeptidyl-peptidase 1	Tpp1	FUNCTION: Lysosomal serine protease with tripeptidyl-peptidase I activity (PubMed:28464005). May act as a non-specific lysosomal peptidase which generates tripeptides from the breakdown products produced by lysosomal proteinases (By similarity). Requires substrates with an unsubstituted N-terminus (By similarity). {ECO:0000250|UniProtKB:O14773, ECO:0000269|PubMed:28464005}.	Tripeptidyl-peptidase 1 OS=Mus musculus OX=10090 GN=Tpp1 PE=1 SV=2 - [TPP1_MOUSE]	1.25	1	1	8	562	61.3038	6.56592	1.10477	1.13899	1.03884	1.0942	0.971797	0.878935	0.894842	0.915192	1.1956	0.0120654
Q9EPC1	Alpha-parvin	Parva	FUNCTION: Plays a role in the reorganization of the actin cytoskeleton, formation of lamellipodia and ciliogenesis. Plays a role in the establishement of cell polarity, cell adhesion, cell spreading, and directed cell migration. Plays a role in sarcomere organization and in smooth muscle cell contraction. Required for normal development of the embryonic cardiovascular system, and for normal septa…	Alpha-parvin OS=Mus musculus OX=10090 GN=Parva PE=1 SV=1 - [PARVA_MOUSE]	8.06	3	3	3	372	42.3035	5.94775	1.05266	1.03112	1.0575	1.04709	0.942853	0.940995	0.978543	0.95413	1.09743	0.00316994
Q9R0N5	Synaptotagmin-5	Syt5	FUNCTION: May be involved in Ca(2+)-dependent exocytosis of secretory vesicles through Ca(2+) and phospholipid binding to the C2 domain or may serve as Ca(2+) sensors in the process of vesicular trafficking and exocytosis. Regulates the Ca(2+)-dependent secretion of norepinephrine in PC12 cells. Required for export from the endocytic recycling compartment to the cell surface. {ECO:0000269|PubMed:…	Synaptotagmin-5 OS=Mus musculus OX=10090 GN=Syt5 PE=1 SV=1 - [SYT5_MOUSE]	5.18	2	2	2	386	43.1028	9.59814	0.89814	0.95753	0.973269	0.94298	1.08214	1.09156	1.07076	1.08149	0.87193	0.00424401
Q8C8U0	Liprin-beta-1	Ppfibp1	FUNCTION: May regulate the disassembly of focal adhesions. Did not bind receptor-like tyrosine phosphatases type 2A (By similarity). {ECO:0000250}.	Liprin-beta-1 OS=Mus musculus OX=10090 GN=Ppfibp1 PE=1 SV=3 - [LIPB1_MOUSE]	4.23	3	3	4	969	108.472	5.49072	1.00176	0.892217	0.932505	0.94216	1.05522	1.10176	1.09753	1.08484	0.86848	0.0155358
Q9QYE6	Golgin subfamily A member 5	Golga5	FUNCTION: Involved in maintaining Golgi structure. Stimulates the formation of Golgi stacks and ribbons. Involved in intra-Golgi retrograde transport (By similarity). {ECO:0000250}.	Golgin subfamily A member 5 OS=Mus musculus OX=10090 GN=Golga5 PE=1 SV=2 - [GOGA5_MOUSE]	7.54	5	5	5	729	82.3176	6.22705	0.930667	0.973928	0.888358	0.930984	1.10665	0.990161	1.10729	1.06803	0.871681	0.0410573
Q505D1	Serine/threonine-protein phosphatase 6 regulatory ankyrin repeat subunit A	Ankrd28	FUNCTION: Putative regulatory subunit of protein phosphatase 6 (PP6) that may be involved in the recognition of phosphoprotein substrates. Involved in the PP6-mediated dephosphorylation of NFKBIE opposing its degradation in response to TNF-alpha. Selectively inhibits the phosphatase activity of PPP1C. Targets PPP1C to modulate HNRPK phosphorylation (By similarity). {ECO:0000250}.	Serine/threonine-protein phosphatase 6 regulatory ankyrin repeat subunit A OS=Mus musculus OX=10090 GN=Ankrd28 PE=1 SV=1 - [ANR28_MOUSE]	1.61	2	2	3	1053	112.826	6.26514	1.05422	1.02033	1.03516	1.03657	0.943455	1.00474	0.933772	0.960656	1.07902	0.0353371
Q8R349	Cell division cycle protein 16 homolog	Cdc16	FUNCTION: Component of the anaphase promoting complex/cyclosome (APC/C), a cell cycle-regulated E3 ubiquitin ligase that controls progression through mitosis and the G1 phase of the cell cycle. The APC/C complex acts by mediating ubiquitination and subsequent degradation of target proteins: it mainly mediates the formation of 'Lys-11'-linked polyubiquitin chains and, to a lower extent, the format…	Cell division cycle protein 16 homolog OS=Mus musculus OX=10090 GN=Cdc16 PE=1 SV=1 - [CDC16_MOUSE]	2.26	2	2	2	620	71.4143	5.75732	1.04513	1.11146	1.09343	1.08334	0.898003	0.8777	0.996543	0.924082	1.17234	0.018796
Q8BYJ6	TBC1 domain family member 4	Tbc1d4	FUNCTION: May act as a GTPase-activating protein for RAB2A, RAB8A, RAB10 and RAB14. Promotes insulin-induced glucose transporter SLC2A4/GLUT4 translocation at the plasma membrane, thus increasing glucose uptake (By similarity). {ECO:0000250}.	TBC1 domain family member 4 OS=Mus musculus OX=10090 GN=Tbc1d4 PE=1 SV=2 - [TBCD4_MOUSE]	0.54	1	1	1	1307	147.358	7.32764	1.09542	1.07799	1.01301	1.06214	0.940403	0.950638	0.960122	0.950387	1.11759	0.0121918
O55111	Desmoglein-2	Dsg2	FUNCTION: Component of intercellular desmosome junctions. Involved in the interaction of plaque proteins and intermediate filaments mediating cell-cell adhesion.	Desmoglein-2 OS=Mus musculus OX=10090 GN=Dsg2 PE=1 SV=3 - [DSG2_MOUSE]	2.05	2	2	2	1122	122.309	5.30029	1.05859	1.02748	1.09158	1.05922	0.974915	0.925106	0.921174	0.940398	1.12635	0.0093727
Q9CY64	Biliverdin reductase A	Blvra	FUNCTION: Reduces the gamma-methene bridge of the open tetrapyrrole, biliverdin IX alpha, to bilirubin with the concomitant oxidation of a NADH or NADPH cofactor. {ECO:0000250}.	Biliverdin reductase A OS=Mus musculus OX=10090 GN=Blvra PE=1 SV=1 - [BIEA_MOUSE]	15.25	5	5	5	295	33.5035	7.02002	1.0854	1.07473	1.0676	1.07591	0.998872	0.879964	0.980326	0.953054	1.12891	0.0300979
Q8BH57	WD repeat-containing protein 48	Wdr48	FUNCTION: Regulator of deubiquitinating complexes. Acts as a strong activator of USP1 and USP46. Enhances the USP1-mediated deubiquitination of FANCD2; USP1 being almost inactive by itself. Also activates deubiquitinating activity of complexes containing USP12. Activates deubiquitination by increasing the catalytic turnover without increasing the affinity of deubiquitinating enzymes for the subst…	WD repeat-containing protein 48 OS=Mus musculus OX=10090 GN=Wdr48 PE=1 SV=1 - [WDR48_MOUSE]	3.25	2	2	2	676	75.9594	7.1665	1.04462	1.0187	1.04812	1.03715	0.995723	0.970812	0.973384	0.979973	1.05834	0.00938697
Q3U2A8	Valine--tRNA ligase, mitochondrial	Vars2		Valine--tRNA ligase, mitochondrial OS=Mus musculus OX=10090 GN=Vars2 PE=1 SV=2 - [SYVM_MOUSE]	5.09	4	4	5	1060	118.386	7.13721	1.03964	1.07974	1.02223	1.0472	0.985339	0.966852	0.972926	0.975039	1.07401	0.0156454
Q8CBA2	Schlafen family member 5	Slfn5	FUNCTION: May have a role in hematopoietic cell differentiation. {ECO:0000269|PubMed:15351786}.	Schlafen family member 5 OS=Mus musculus OX=10090 GN=Slfn5 PE=1 SV=2 - [SLFN5_MOUSE]	1.58	2	2	3	884	100.754	6.93213	1.01169	0.891251	0.906623	0.936521	1.0492	1.05466	1.10942	1.07109	0.874359	0.0338496
Q9DBZ1	Inhibitor of nuclear factor kappa-B kinase-interacting protein	Ikbip	FUNCTION: Target of p53/TP53 with pro-apoptotic function. {ECO:0000250}.	Inhibitor of nuclear factor kappa-B kinase-interacting protein OS=Mus musculus OX=10090 GN=Ikbip PE=1 SV=2 - [IKIP_MOUSE]	14.48	6	6	8	373	42.5055	5.09717	1.02361	1.0283	1.06779	1.0399	0.910953	0.973323	0.934136	0.93947	1.1069	0.0119448
P35585	AP-1 complex subunit mu-1	Ap1m1	FUNCTION: Subunit of clathrin-associated adaptor protein complex 1 that plays a role in protein sorting in the trans-Golgi network (TGN) and endosomes. The AP complexes mediate the recruitment of clathrin to membranes and the recognition of sorting signals within the cytosolic tails of transmembrane cargo molecules.	AP-1 complex subunit mu-1 OS=Mus musculus OX=10090 GN=Ap1m1 PE=1 SV=3 - [AP1M1_MOUSE]	6.15	3	3	4	423	48.512	7.29834	1.05287	1.07209	1.05199	1.05898	0.847722	0.88489	0.988891	0.907168	1.16735	0.0237774
Q8CI95	Oxysterol-binding protein-related protein 11	Osbpl11	FUNCTION: Plays a role in regulating ADIPOQ and FABP4 levels in differentiating adipocytes and is also involved in regulation of adipocyte triglyceride storage. Weakly binds 25-hydroxycholesterol. {ECO:0000250|UniProtKB:Q9BXB4}.	Oxysterol-binding protein-related protein 11 OS=Mus musculus OX=10090 GN=Osbpl11 PE=1 SV=2 - [OSB11_MOUSE]	2.4	2	2	2	751	83.5765	7.00537	0.979964	0.970788	0.939244	0.963332	1.10833	1.04475	1.03108	1.06139	0.907615	0.0216174
Q7TPH6	E3 ubiquitin-protein ligase MYCBP2	Mycbp2	FUNCTION: Atypical E3 ubiquitin-protein ligase which specifically mediates ubiquitination of threonine and serine residues on target proteins, instead of ubiquitinating lysine residues (By similarity). Shows esterification activity towards both threonine and serine, with a preference for threonine, and acts via two essential catalytic cysteine residues that relay ubiquitin to its substrate via th…	E3 ubiquitin-protein ligase MYCBP2 OS=Mus musculus OX=10090 GN=Mycbp2 PE=1 SV=3 - [MYCB2_MOUSE]	1.07	5	5	7	4749	520.9	7.09326	0.917587	0.94748	0.961144	0.94207	1.03193	1.05555	1.06746	1.05165	0.895805	0.00270752
Q9QYI3	DnaJ homolog subfamily C member 7	Dnajc7	FUNCTION: Acts as co-chaperone regulating the molecular chaperones HSP70 and HSP90 in folding of steroid receptors, such as the glucocorticoid receptor and the progesterone receptor. Proposed to act as a recycling chaperone by facilitating the return of chaperone substrates to early stages of chaperoning if further folding is required. In vitro, induces ATP-independent dissociation of HSP90 but n…	DnaJ homolog subfamily C member 7 OS=Mus musculus OX=10090 GN=Dnajc7 PE=1 SV=2 - [DNJC7_MOUSE]	5.47	4	4	4	494	56.4396	6.49365	1.07687	1.04437	1.07079	1.06401	0.903382	0.853562	0.946529	0.901158	1.18072	0.00473095
Q99P88	Nuclear pore complex protein Nup155	Nup155	FUNCTION: Essential component of nuclear pore complex. Could be essessential for embryogenesis. Nucleoporins may be involved both in binding and translocating proteins during nucleocytoplasmic transport. {ECO:0000250|UniProtKB:P37199, ECO:0000269|PubMed:19070573}.	Nuclear pore complex protein Nup155 OS=Mus musculus OX=10090 GN=Nup155 PE=1 SV=1 - [NU155_MOUSE]	1.44	2	2	3	1391	155.019	6.15088	1.03551	1.06636	1.01283	1.03823	0.883795	0.885577	0.980292	0.916555	1.13276	0.0264724
Q920E5	Farnesyl pyrophosphate synthase	Fdps	FUNCTION: Key enzyme in isoprenoid biosynthesis which catalyzes the formation of farnesyl diphosphate (FPP), a precursor for several classes of essential metabolites including sterols, dolichols, carotenoids, and ubiquinones. FPP also serves as substrate for protein farnesylation and geranylgeranylation. Catalyzes the sequential condensation of isopentenyl pyrophosphate with the allylic pyrophosp…	Farnesyl pyrophosphate synthase OS=Mus musculus OX=10090 GN=Fdps PE=1 SV=1 - [FPPS_MOUSE]	6.8	2	2	3	353	40.5557	5.65576	1.05359	1.07918	1.07698	1.06992	0.998677	0.920772	0.893518	0.937656	1.14105	0.015316
Q8BK63	Casein kinase I isoform alpha	Csnk1a1	FUNCTION: Casein kinases are operationally defined by their preferential utilization of acidic proteins such as caseins as substrates. Can phosphorylate a large number of proteins. Participates in Wnt signaling. Phosphorylates CTNNB1 at 'Ser-45'. May phosphorylate PER1 and PER2. May play a role in segregating chromosomes during mitosis. May play a role in keratin cytoskeleton disassembly and ther…	Casein kinase I isoform alpha OS=Mus musculus OX=10090 GN=Csnk1a1 PE=1 SV=2 - [KC1A_MOUSE]	2.08	1	1	2	337	38.8899	9.56885	1.1105	1.03295	1.1398	1.09441	0.953573	0.868432	0.929152	0.917052	1.1934	0.012087
Q9JKW0	ADP-ribosylation factor-like protein 6-interacting protein 1	Arl6ip1	FUNCTION: Positively regulates SLC1A1/EAAC1-mediated glutamate transport by increasing its affinity for glutamate in a PKC activity-dependent manner. Promotes the catalytic efficiency of SLC1A1/EAAC1 probably by reducing its interaction with ARL6IP5, a negative regulator of SLC1A1/EAAC1-mediated glutamate transport (PubMed:18684713). Plays a role in the formation and stabilization of endoplasmic …	ADP-ribosylation factor-like protein 6-interacting protein 1 OS=Mus musculus OX=10090 GN=Arl6ip1 PE=1 SV=1 - [AR6P1_MOUSE]	8.87	2	2	3	203	23.4215	9.31982	1.04765	1.12884	1.17147	1.11598	0.998214	0.942523	0.871212	0.937316	1.19062	0.0258688
Q6SJQ5	CMRF35-like molecule 3	Cd300ld3	FUNCTION: Acts as an activating receptor inducing cytokine production in mast cells. Can act as a positive regulator of TLR9 signaling in macrophages, leading to enhanced production of proinflammatory cytokines. {ECO:0000269|PubMed:20817736, ECO:0000269|PubMed:21940676}.	CMRF35-like molecule 3 OS=Mus musculus OX=10090 GN=Cd300ld3 PE=1 SV=1 - [CLM3_MOUSE]	3.27	1	1	1	245	27.2945	4.70361	1.13418	1.03566	1.08094	1.08359	1.00906	0.8621	0.923682	0.931614	1.16313	0.0413188
Q8BFS6	Serine/threonine-protein phosphatase CPPED1	Cpped1	FUNCTION: Protein phosphatase that dephosphorylates AKT family kinase specifically at 'Ser-473', blocking cell cycle progression and promoting cell apoptosis. May play an inhibitory role in glucose uptake by adipocytes (By similarity). {ECO:0000250}.	Serine/threonine-protein phosphatase CPPED1 OS=Mus musculus OX=10090 GN=Cpped1 PE=1 SV=1 - [CPPED_MOUSE]	3.53	1	1	1	312	35.2254	5.33838	1.02343	1.08355	1.07797	1.06165	0.982541	0.938908	0.950249	0.957232	1.10908	0.0108318
Q99LC2	Cleavage stimulation factor subunit 1	Cstf1	FUNCTION: One of the multiple factors required for polyadenylation and 3'-end cleavage of mammalian pre-mRNAs (By similarity). May be responsible for the interaction of CSTF with other factors to form a stable complex on the pre-mRNA (By similarity). {ECO:0000250|UniProtKB:Q05048}.	Cleavage stimulation factor subunit 1 OS=Mus musculus OX=10090 GN=Cstf1 PE=1 SV=1 - [CSTF1_MOUSE]	3.48	1	1	1	431	48.3508	6.58057	0.966228	0.955586	1.015	0.978939	1.03696	1.06141	1.0409	1.04642	0.935509	0.0270671
Q8BG15	CTD small phosphatase-like protein 2	Ctdspl2	FUNCTION: Probable phosphatase. {ECO:0000250}.	CTD small phosphatase-like protein 2 OS=Mus musculus OX=10090 GN=Ctdspl2 PE=1 SV=1 - [CTSL2_MOUSE]	2.58	1	1	1	465	52.7801	6.25244	1.05979	1.01848	1.12647	1.06825	0.998831	0.938152	0.923361	0.953448	1.12041	0.0423165
O89114	DnaJ homolog subfamily B member 5	Dnajb5		DnaJ homolog subfamily B member 5 OS=Mus musculus OX=10090 GN=Dnajb5 PE=2 SV=1 - [DNJB5_MOUSE]	3.16	1	1	1	348	39.0951	9.0415	1.06628	1.15347	1.03598	1.08524	0.875266	0.921302	0.971199	0.922589	1.1763	0.0221529
O55070	Deoxyribonuclease gamma	Dnase1l3	FUNCTION: Has DNA hydrolytic activity. Is capable of both single- and double-stranded DNA cleavage, producing DNA fragments with 3'-OH ends (By similarity). Can cleave chromatin to nucleosomal units and cleaves nucleosomal and liposome-coated DNA (PubMed:15796714, PubMed:19154352, PubMed:12095301). Acts in internucleosomal DNA fragmentation (INDF) during apoptosis and necrosis. The role in apopto…	Deoxyribonuclease gamma OS=Mus musculus OX=10090 GN=Dnase1l3 PE=1 SV=1 - [DNSL3_MOUSE]	4.19	1	1	1	310	35.7372	8.66064	0.961475	0.92401	0.965397	0.950294	1.07093	1.12594	1.03995	1.07894	0.880765	0.0105716
Q3TPX4	Exocyst complex component 5	Exoc5	FUNCTION: Component of the exocyst complex involved in the docking of exocytic vesicles with fusion sites on the plasma membrane. {ECO:0000250}.	Exocyst complex component 5 OS=Mus musculus OX=10090 GN=Exoc5 PE=1 SV=2 - [EXOC5_MOUSE]	2.4	2	2	2	708	81.6858	6.7124	1.08539	1.11504	1.03431	1.07825	0.989768	0.920122	0.899782	0.936558	1.15129	0.0170662
Q9CR60	Vesicle transport protein GOT1B	Golt1b	FUNCTION: May be involved in fusion of ER-derived transport vesicles with the Golgi complex. {ECO:0000250}.	Vesicle transport protein GOT1B OS=Mus musculus OX=10090 GN=Golt1b PE=1 SV=1 - [GOT1B_MOUSE]	9.42	1	1	1	138	15.4114	10.5796	0.933401	0.906895	0.950744	0.930347	1.18977	1.11558	1.01542	1.10692	0.84048	0.0275546
Q8C5Q4	G-rich sequence factor 1	Grsf1	FUNCTION: Regulator of post-transcriptional mitochondrial gene expression, required for assembly of the mitochondrial ribosome and for recruitment of mRNA and lncRNA. Binds RNAs containing the 14 base G-rich element. Preferentially binds RNAs transcribed from three contiguous genes on the light strand of mtDNA, the ND6 mRNA, and the long non-coding RNAs for MT-CYB and MT-ND5, each of which contai…	G-rich sequence factor 1 OS=Mus musculus OX=10090 GN=Grsf1 PE=1 SV=2 - [GRSF1_MOUSE]	2.51	1	1	1	479	53.0427	6.66846	0.979502	0.924436	0.892769	0.932236	1.08619	1.14703	1.05378	1.09567	0.850838	0.0118284
Q9WV60	Glycogen synthase kinase-3 beta	Gsk3b	FUNCTION: Constitutively active protein kinase that acts as a negative regulator in the hormonal control of glucose homeostasis, Wnt signaling and regulation of transcription factors and microtubules, by phosphorylating and inactivating glycogen synthase (GYS1 or GYS2), EIF2B, CTNNB1/beta-catenin, APC, AXIN1, DPYSL2/CRMP2, JUN, NFATC1/NFATC, MAPT/TAU and MACF1. Requires primed phosphorylation of …	Glycogen synthase kinase-3 beta OS=Mus musculus OX=10090 GN=Gsk3b PE=1 SV=2 - [GSK3B_MOUSE]	2.14	1	1	1	420	46.6809	8.77783	0.904613	0.947241	0.929374	0.927076	1.03863	1.10024	1.1483	1.09572	0.846087	0.00775379
Q8R3H7	Heparan sulfate 2-O-sulfotransferase 1	Hs2st1	FUNCTION: Catalyzes the transfer of sulfate to the C2-position of selected hexuronic acid residues within the maturing heparan sulfate (HS). 2-O-sulfation within HS, particularly of iduronate residues, is essential for HS to participate in a variety of high-affinity ligand-binding interactions and signaling processes. Required for metanephric development of kidney formation, suggesting that 2-O-s…	Heparan sulfate 2-O-sulfotransferase 1 OS=Mus musculus OX=10090 GN=Hs2st1 PE=1 SV=2 - [HS2ST_MOUSE]	1.97	1	1	1	356	41.7864	8.57275	0.934902	0.953812	0.968398	0.952371	1.08719	1.1514	1.00391	1.08084	0.881143	0.0426376
Q8BTX9	Inactive hydroxysteroid dehydrogenase-like protein 1	Hsdl1		Inactive hydroxysteroid dehydrogenase-like protein 1 OS=Mus musculus OX=10090 GN=Hsdl1 PE=1 SV=1 - [HSDL1_MOUSE]	5.45	2	2	3	330	36.8439	8.48486	1.07946	1.08204	1.07064	1.07738	1.0255	0.871603	0.912113	0.936406	1.15055	0.0379403
P47879	Insulin-like growth factor-binding protein 4	Igfbp4	FUNCTION: IGF-binding proteins prolong the half-life of the IGFs and have been shown to either inhibit or stimulate the growth promoting effects of the IGFs on cell culture. They alter the interaction of IGFs with their cell surface receptors.	Insulin-like growth factor-binding protein 4 OS=Mus musculus OX=10090 GN=Igfbp4 PE=1 SV=2 - [IBP4_MOUSE]	3.94	1	1	1	254	27.7884	7.1665	0.990616	0.958332	0.944032	0.964327	1.12746	1.0414	1.02127	1.06338	0.906854	0.0487532
Q9Z0R4	Intersectin-1	Itsn1	FUNCTION: Adapter protein that provides a link between the endocytic membrane traffic and the actin assembly machinery (PubMed:10064583). Acts as guanine nucleotide exchange factor (GEF) for CDC42, and thereby stimulates actin nucleation mediated by WASL and the ARP2/3 complex (By similarity). Plays a role in the assembly and maturation of clathrin-coated vesicles (By similarity). Recruits FCHSD2…	Intersectin-1 OS=Mus musculus OX=10090 GN=Itsn1 PE=1 SV=2 - [ITSN1_MOUSE]	2.57	4	5	7	1714	194.176	7.91357	0.926401	0.969489	0.872806	0.922899	1.04265	1.06151	1.12763	1.07726	0.856708	0.0153531
Q9Z0R6	Intersectin-2	Itsn2	FUNCTION: Adapter protein that may provide indirect link between the endocytic membrane traffic and the actin assembly machinery. May regulate the formation of clathrin-coated vesicles (CCPs). Seems to be involved in CCPs maturation including invagination or budding. Involved in endocytosis of integrin beta-1 (ITGB1) and transferrin receptor (TFR). Plays a role in dendrite formation by melanocyte…	Intersectin-2 OS=Mus musculus OX=10090 GN=Itsn2 PE=1 SV=2 - [ITSN2_MOUSE]	1.81	2	3	4	1659	188.789	8.1333	1.07673	1.06664	1.10152	1.08163	0.958922	0.864949	0.94804	0.92397	1.17063	0.00740873
Q5DTX6	Junctional protein associated with coronary artery disease	Jcad		Junctional protein associated with coronary artery disease OS=Mus musculus OX=10090 GN=Jcad PE=1 SV=2 - [JCAD_MOUSE]	1.59	2	2	2	1320	144.708	6.52197	0.902195	0.977555	0.965734	0.948495	1.06164	1.08528	1.01184	1.05292	0.900825	0.0306128
Q8BGA5	KRR1 small subunit processome component homolog	Krr1	FUNCTION: Required for 40S ribosome biogenesis. Involved in nucleolar processing of pre-18S ribosomal RNA and ribosome assembly (By similarity). {ECO:0000250}.	KRR1 small subunit processome component homolog OS=Mus musculus OX=10090 GN=Krr1 PE=2 SV=1 - [KRR1_MOUSE]	2.37	1	1	1	380	43.5106	9.78857	0.992455	0.988871	0.953045	0.978124	1.02766	1.0411	1.05805	1.04227	0.938454	0.0139324
Q60664	Lymphoid-restricted membrane protein	Lrmp	FUNCTION: Plays a role in the delivery of peptides to major histocompatibility complex (MHC) class I molecules; this occurs in a transporter associated with antigen processing (TAP)-independent manner. May play a role in taste signal transduction via ITPR3. May play a role during fertilization in pronucleus congression and fusion (PubMed:9314557). Plays a role in maintaining nuclear shape, maybe …	Lymphoid-restricted membrane protein OS=Mus musculus OX=10090 GN=Lrmp PE=1 SV=1 - [LRMP_MOUSE]	1.11	1	1	1	539	59.5506	5.12256	1.00169	0.977086	0.987502	0.988758	1.04116	1.04327	1.01976	1.03473	0.955572	0.0113394
Q8BVD5	MAGUK p55 subfamily member 7	Mpp7	FUNCTION: Acts as an important adapter that promotes epithelial cell polarity and tight junction formation via its interaction with DLG1. Involved in the assembly of protein complexes at sites of cell-cell contact (By similarity). {ECO:0000250}.	MAGUK p55 subfamily member 7 OS=Mus musculus OX=10090 GN=Mpp7 PE=1 SV=2 - [MPP7_MOUSE]	2.08	1	1	1	576	65.4993	7.29834	0.935883	0.899797	0.945282	0.926987	1.03822	1.20062	1.06998	1.10294	0.840469	0.027012
Q64669	NAD(P)H dehydrogenase [quinone] 1	Nqo1	FUNCTION: The enzyme apparently serves as a quinone reductase in connection with conjugation reactions of hydroquinons involved in detoxification pathways as well as in biosynthetic processes such as the vitamin K-dependent gamma-carboxylation of glutamate residues in prothrombin synthesis. {ECO:0000250}.	NAD(P)H dehydrogenase [quinone] 1 OS=Mus musculus OX=10090 GN=Nqo1 PE=1 SV=3 - [NQO1_MOUSE]	10.58	3	3	4	274	30.94	8.71924	1.02713	1.07639	1.05803	1.05385	0.92043	0.946533	0.945489	0.937484	1.12413	0.00223731
Q9DC48	Pre-mRNA-processing factor 17	Cdc40	FUNCTION: Required for pre-mRNA splicing as component of the activated spliceosome. {ECO:0000250|UniProtKB:O60508}.	Pre-mRNA-processing factor 17 OS=Mus musculus OX=10090 GN=Cdc40 PE=2 SV=1 - [PRP17_MOUSE]	3.11	2	2	2	579	65.4195	7.06396	1.07293	1.00223	1.05706	1.04407	0.951483	0.955574	0.965174	0.957411	1.09052	0.0164594
O35551	Rab GTPase-binding effector protein 1	Rabep1	FUNCTION: Rab effector protein acting as linker between gamma-adaptin, RAB4A and RAB5A. Involved in endocytic membrane fusion and membrane trafficking of recycling endosomes. Involved in KCNH1 channels trafficking to and from the cell membrane. Stimulates RABGEF1 mediated nucleotide exchange on RAB5A. Mediates the traffic of PKD1:PKD2 complex from the endoplasmic reticulum through the Golgi to th…	Rab GTPase-binding effector protein 1 OS=Mus musculus OX=10090 GN=Rabep1 PE=1 SV=2 - [RABE1_MOUSE]	4.18	4	4	5	862	99.4624	5.0083	0.934671	0.91477	0.932456	0.927299	1.01585	1.14872	1.14676	1.10378	0.840112	0.0164915
Q6ZQ82	Rho GTPase-activating protein 26	Arhgap26	FUNCTION: GTPase-activating protein for RHOA and CDC42. {ECO:0000250}.	Rho GTPase-activating protein 26 OS=Mus musculus OX=10090 GN=Arhgap26 PE=1 SV=3 - [RHG26_MOUSE]	1.11	1	1	1	814	92.0125	6.68311	1.05128	1.04619	1.18639	1.09462	0.874481	0.883981	0.991522	0.916661	1.19414	0.0398972
P56183	Ribosomal RNA processing protein 1 homolog A	Rrp1	FUNCTION: Plays a critical role in the generation of 28S rRNA. {ECO:0000250|UniProtKB:P56182}.	Ribosomal RNA processing protein 1 homolog A OS=Mus musculus OX=10090 GN=Rrp1 PE=1 SV=2 - [RRP1_MOUSE]	2.02	1	1	1	494	54.7434	5.17334	1.07899	1.07347	1.07676	1.07641	0.910483	0.907353	0.98415	0.933995	1.15248	0.00479166
Q64337	Sequestosome-1	Sqstm1	FUNCTION: Autophagy receptor required for selective macroautophagy (aggrephagy). Functions as a bridge between polyubiquitinated cargo and autophagosomes. Interacts directly with both the cargo to become degraded and an autophagy modifier of the MAP1 LC3 family. Required both for the formation and autophagic degradation of polyubiquitin-containing bodies, called ALIS (aggresome-like induced struc…	Sequestosome-1 OS=Mus musculus OX=10090 GN=Sqstm1 PE=1 SV=1 - [SQSTM_MOUSE]	2.49	1	1	2	442	48.1322	5.21143	0.958017	1.00022	0.979804	0.979348	1.05816	1.06069	1.0173	1.04539	0.93683	0.0238205
Q91YU8	Suppressor of SWI4 1 homolog	Ppan	FUNCTION: May have a role in cell growth. {ECO:0000250}.	Suppressor of SWI4 1 homolog OS=Mus musculus OX=10090 GN=Ppan PE=1 SV=2 - [SSF1_MOUSE]	1.49	1	1	1	470	52.7237	10.3159	0.97672	0.909397	0.949375	0.945164	1.09573	1.09045	1.06113	1.08244	0.873182	0.00354245
Q8VI33	Transcription initiation factor TFIID subunit 9	Taf9	FUNCTION: Essential for cell viability. TAF9 and TAF9B are involved in transcriptional activation as well as repression of distinct but overlapping sets of genes. May have a role in gene regulation associated with apoptosis. TAFs are components of the transcription factor IID (TFIID) complex, the TBP-free TAFII complex (TFTC), the PCAF histone acetylase complex and the STAGA transcription coactiv…	Transcription initiation factor TFIID subunit 9 OS=Mus musculus OX=10090 GN=Taf9 PE=1 SV=1 - [TAF9_MOUSE]	3.79	1	1	1	264	28.9606	7.91357	0.97058	0.980693	0.921572	0.957615	1.05153	1.11311	1.03893	1.06786	0.896765	0.0197342
Q9D8T4	Golgi apparatus membrane protein TVP23 homolog B	Tvp23b		Golgi apparatus membrane protein TVP23 homolog B OS=Mus musculus OX=10090 GN=Tvp23b PE=1 SV=1 - [TV23B_MOUSE]	7.8	2	2	2	205	23.2899	8.33838	1.01791	1.06254	1.07675	1.0524	0.982759	0.974248	0.937068	0.964692	1.09092	0.0178444
Q9Z2R6	Protein unc-119 homolog A	Unc119	FUNCTION: Involved in synaptic functions in photoreceptor cells, the signal transduction in immune cells as a Src family kinase activator, endosome recycling, the uptake of bacteria and endocytosis, protein trafficking in sensory neurons and as lipid-binding chaperone with specificity for a diverse subset of myristoylated proteins. Specifically binds the myristoyl moiety of a subset of N-terminal…	Protein unc-119 homolog A OS=Mus musculus OX=10090 GN=Unc119 PE=1 SV=1 - [U119A_MOUSE]	2.5	1	1	1	240	26.9934	6.15088	1.02075	1.09097	1.16822	1.09331	0.925596	0.889512	0.952654	0.922587	1.18505	0.021136
P52479	Ubiquitin carboxyl-terminal hydrolase 10	Usp10	FUNCTION: Hydrolase that can remove conjugated ubiquitin from target proteins such as p53/TP53, BECN1, SNX3 and CFTR. Acts as an essential regulator of p53/TP53 stability: in unstressed cells, specifically deubiquitinates p53/TP53 in the cytoplasm, leading to counteract MDM2 action and stabilize p53/TP53. Following DNA damage, translocates to the nucleus and deubiquitinates p53/TP53, leading to r…	Ubiquitin carboxyl-terminal hydrolase 10 OS=Mus musculus OX=10090 GN=Usp10 PE=1 SV=3 - [UBP10_MOUSE]	1.01	1	1	2	792	86.9677	5.17334	1.06577	1.05705	1.03153	1.05145	0.955018	0.961279	0.957989	0.958096	1.09744	0.000862758
Q6A4J8	Ubiquitin carboxyl-terminal hydrolase 7	Usp7	FUNCTION: Hydrolase that deubiquitinates target proteins such as FOXO4, p53/TP53, MDM2, ERCC6, DNMT1, UHRF1, PTEN, KMT2E and DAXX (PubMed:21268065, PubMed:14719112, PubMed:19946331). Together with DAXX, prevents MDM2 self-ubiquitination and enhances the E3 ligase activity of MDM2 towards p53/TP53, thereby promoting p53/TP53 ubiquitination and proteasomal degradation. Deubiquitinates p53/TP53, pre…	Ubiquitin carboxyl-terminal hydrolase 7 OS=Mus musculus OX=10090 GN=Usp7 PE=1 SV=1 - [UBP7_MOUSE]	1.45	2	2	2	1103	128.393	5.50342	1.01588	1.0945	1.06251	1.05763	0.931592	0.941306	0.985962	0.952953	1.10985	0.0208723
Q80X41	Serine/threonine-protein kinase VRK1	Vrk1	FUNCTION: Serine/threonine kinase involved in Golgi disassembly during the cell cycle: following phosphorylation by PLK3 during mitosis, required to induce Golgi fragmentation. Acts by mediating phosphorylation of downstream target protein. Phosphorylates 'Thr-18' of p53/TP53 and may thereby prevent the interaction between p53/TP53 and MDM2. Phosphorylates casein and histone H3. Phosphorylates BA…	Serine/threonine-protein kinase VRK1 OS=Mus musculus OX=10090 GN=Vrk1 PE=1 SV=2 - [VRK1_MOUSE]	7.73	4	4	5	440	49.7093	8.93896	1.10537	1.04148	0.997396	1.04808	0.934609	0.931654	0.982046	0.949436	1.1039	0.0492487
Q6P5F9	Exportin-1	Xpo1	FUNCTION: Mediates the nuclear export of cellular proteins (cargos) bearing a leucine-rich nuclear export signal (NES) and of RNAs. In the nucleus, in association with RANBP3, binds cooperatively to the NES on its target protein and to the GTPase Ran in its active GTP-bound form. Docking of this complex to the nuclear pore complex (NPC) is mediated through binding to nucleoporins. Upon transit of…	Exportin-1 OS=Mus musculus OX=10090 GN=Xpo1 PE=1 SV=1 - [XPO1_MOUSE]	1.12	1	1	1	1071	123.013	6.07471	1.09608	1.11393	1.03038	1.08013	0.942606	0.849729	0.989293	0.927209	1.16493	0.0338739
Q5DU09	Zinc finger protein 652	Znf652	FUNCTION: Functions as a transcriptional repressor. {ECO:0000250}.	Zinc finger protein 652 OS=Mus musculus OX=10090 GN=Znf652 PE=1 SV=2 - [ZN652_MOUSE]	1.15	1	1	1	608	69.3963	8.74854	0.972592	0.92226	0.878	0.924284	1.02917	1.09193	1.16041	1.09384	0.844993	0.0221792
A2ASS6	Titin	Ttn	FUNCTION: Key component in the assembly and functioning of vertebrate striated muscles. By providing connections at the level of individual microfilaments, it contributes to the fine balance of forces between the two halves of the sarcomere. The size and extensibility of the cross-links are the main determinants of sarcomere extensibility properties of muscle. In non-muscle cells, seems to play a…	Titin OS=Mus musculus OX=10090 GN=Ttn PE=1 SV=1 - [TITIN_MOUSE]	35.56	1223	1228	3507	35213	3904.05	6.20166	1.06227	1.08655	0.834146	0.99432	1.46644	0.897844	0.720276	1.02819	0.967061	0.89415
Q5SX39	Myosin-4	Myh4	FUNCTION: Muscle contraction.	Myosin-4 OS=Mus musculus OX=10090 GN=Myh4 PE=2 SV=1 - [MYH4_MOUSE]	69.57	54	217	2102	1939	222.72	5.74463	1.20864	1.13996	0.548062	0.965556	1.7441	0.836055	0.588569	1.05624	0.914144	0.835428
Q5SX40	Myosin-1	Myh1	FUNCTION: Muscle contraction.	Myosin-1 OS=Mus musculus OX=10090 GN=Myh1 PE=1 SV=1 - [MYH1_MOUSE]	68.28	43	204	1732	1942	223.203	5.75732	0.875271	1.12128	0.87063	0.955726	1.58965	0.921375	0.709132	1.07339	0.890383	0.693804
P63260	Actin, cytoplasmic 2	Actg1	FUNCTION: Actins are highly conserved proteins that are involved in various types of cell motility and are ubiquitously expressed in all eukaryotic cells. {ECO:0000250|UniProtKB:P63261}.	Actin, cytoplasmic 2 OS=Mus musculus OX=10090 GN=Actg1 PE=1 SV=1 - [ACTG_MOUSE]	81.33	1	37	1156	375	41.7658	5.47803	1.07967	0.584085	0.718739	0.794163	1.27517	1.34192	1.10509	1.24073	0.640078	0.0527254
P68134	Actin, alpha skeletal muscle	Acta1	FUNCTION: Actins are highly conserved proteins that are involved in various types of cell motility and are ubiquitously expressed in all eukaryotic cells.	Actin, alpha skeletal muscle OS=Mus musculus OX=10090 GN=Acta1 PE=1 SV=1 - [ACTS_MOUSE]	64.72	2	29	1156	377	42.0239	5.38916	1.09676	1.07931	0.742017	0.972695	1.66233	0.835781	0.635972	1.04469	0.931082	0.840201
P62737	Actin, aortic smooth muscle	Acta2	FUNCTION: Actins are highly conserved proteins that are involved in various types of cell motility and are ubiquitously expressed in all eukaryotic cells.	Actin, aortic smooth muscle OS=Mus musculus OX=10090 GN=Acta2 PE=1 SV=1 - [ACTA_MOUSE]	75.86	3	32	1119	377	41.9818	5.38916	1.00154	1.08709	1.14653	1.07838	1.12313	0.836298	0.793273	0.917567	1.17526	0.223547
P13542	Myosin-8	Myh8	FUNCTION: Muscle contraction.	Myosin-8 OS=Mus musculus OX=10090 GN=Myh8 PE=2 SV=2 - [MYH8_MOUSE]	58.18	21	165	1280	1937	222.569	5.8335	0.867589	1	0.822693	0.896761	1.28301	0.860754	0.989872	1.04455	0.858517	0.337622
Q02566	Myosin-6	Myh6	FUNCTION: Muscle contraction.	Myosin-6 OS=Mus musculus OX=10090 GN=Myh6 PE=1 SV=2 - [MYH6_MOUSE]	63.88	52	185	1273	1938	223.426	5.73193	0.827019	0.974481	1.29323	1.03158	1.24962	0.890331	0.796695	0.978882	1.05383	0.800247
Q91Z83	Myosin-7	Myh7	FUNCTION: Myosins are actin-based motor molecules with ATPase activity essential for muscle contraction. Forms regular bipolar thick filaments that, together with actin thin filaments, constitute the fundamental contractile unit of skeletal and cardiac muscle. {ECO:0000250|UniProtKB:P12883}.	Myosin-7 OS=Mus musculus OX=10090 GN=Myh7 PE=2 SV=1 - [MYH7_MOUSE]	57	24	157	1094	1935	222.741	5.75732	0.872532	1.14002	1.05013	1.02089	1.1577	1.01869	0.737053	0.971148	1.05122	0.751401
Q99KI0	Aconitate hydratase, mitochondrial	Aco2	FUNCTION: Catalyzes the isomerization of citrate to isocitrate via cis-aconitate. {ECO:0000250|UniProtKB:P16276}.	Aconitate hydratase, mitochondrial OS=Mus musculus OX=10090 GN=Aco2 PE=1 SV=1 - [ACON_MOUSE]	51.15	47	47	526	780	85.41	7.92822	0.984775	1.0738	1.04582	1.0348	0.963838	0.986362	0.920258	0.956819	1.0815	0.0754206
P13541	Myosin-3	Myh3	FUNCTION: Muscle contraction.	Myosin-3 OS=Mus musculus OX=10090 GN=Myh3 PE=2 SV=2 - [MYH3_MOUSE]	28.35	3	86	710	1940	223.652	5.80811	1.45611	0.858277	0.602144	0.972178	1.87617	0.841954	0.565301	1.09447	0.888261	0.8085
Q8BWT1	3-ketoacyl-CoA thiolase, mitochondrial	Acaa2	FUNCTION: In the production of energy from fats, this is one of the enzymes that catalyzes the last step of the mitochondrial beta-oxidation pathway, an aerobic process breaking down fatty acids into acetyl-CoA. Using free coenzyme A/CoA, catalyzes the thiolytic cleavage of medium- to long-chain unbranched 3-oxoacyl-CoAs into acetyl-CoA and a fatty acyl-CoA shortened by two carbon atoms. Also cat…	3-ketoacyl-CoA thiolase, mitochondrial OS=Mus musculus OX=10090 GN=Acaa2 PE=1 SV=3 - [THIM_MOUSE]	66.5	24	24	256	397	41.8034	8.08936	0.908948	1.00848	1.0559	0.99111	1.01579	1.0648	1.00834	1.02964	0.962576	0.45641
Q8R429	Sarcoplasmic/endoplasmic reticulum calcium ATPase 1	Atp2a1	FUNCTION: Key regulator of striated muscle performance by acting as the major Ca(2+) ATPase responsible for the reuptake of cytosolic Ca(2+) into the sarcoplasmic reticulum (PubMed:21697544, PubMed:22961106, PubMed:25640239, PubMed:26816378). Catalyzes the hydrolysis of ATP coupled with the translocation of calcium from the cytosol to the sarcoplasmic reticulum lumen. Contributes to calcium seque…	Sarcoplasmic/endoplasmic reticulum calcium ATPase 1 OS=Mus musculus OX=10090 GN=Atp2a1 PE=1 SV=1 - [AT2A1_MOUSE]	41.85	26	48	429	994	109.355	5.22412	1.10395	1.06936	0.675293	0.949532	1.60085	0.854671	0.662748	1.03942	0.913519	0.791099
P56480	ATP synthase subunit beta, mitochondrial	Atp5f1b	FUNCTION: Mitochondrial membrane ATP synthase (F(1)F(0) ATP synthase or Complex V) produces ATP from ADP in the presence of a proton gradient across the membrane which is generated by electron transport complexes of the respiratory chain. F-type ATPases consist of two structural domains, F(1) - containing the extramembraneous catalytic core, and F(0) - containing the membrane proton channel, link…	ATP synthase subunit beta, mitochondrial OS=Mus musculus OX=10090 GN=Atp5f1b PE=1 SV=2 - [ATPB_MOUSE]	45.56	19	19	274	529	56.2655	5.33838	0.943543	1.03254	1.04705	1.00771	1.1161	0.98683	0.962357	1.02176	0.98625	0.8194
O08638	Myosin-11	Myh11	FUNCTION: Muscle contraction.	Myosin-11 OS=Mus musculus OX=10090 GN=Myh11 PE=1 SV=1 - [MYH11_MOUSE]	45.44	87	121	480	1972	226.888	5.45264	1.03318	1.13015	1.00404	1.05579	1.0577	0.951109	0.859186	0.955997	1.10438	0.220929
Q8BTM8	Filamin-A	Flna	FUNCTION: Actin binding protein that promotes orthogonal branching of actin filaments and links actin filaments to membrane glycoproteins. Anchors various transmembrane proteins to the actin cytoskeleton and serves as a scaffold for a wide range of cytoplasmic signaling proteins (By similarity). Interaction with FLNB may allow neuroblast migration from the ventricular zone into the cortical plate…	Filamin-A OS=Mus musculus OX=10090 GN=Flna PE=1 SV=5 - [FLNA_MOUSE]	40.65	86	95	343	2647	281.046	6.03662	1.04186	1.06922	1.00578	1.03896	0.986496	0.988065	0.916715	0.963759	1.07802	0.0654112
Q05920	Pyruvate carboxylase, mitochondrial	Pc	FUNCTION: Pyruvate carboxylase catalyzes a 2-step reaction, involving the ATP-dependent carboxylation of the covalently attached biotin in the first step and the transfer of the carboxyl group to pyruvate in the second. Catalyzes in a tissue specific manner, the initial reactions of glucose (liver, kidney) and lipid (adipose tissue, liver, brain) synthesis from pyruvate.	Pyruvate carboxylase, mitochondrial OS=Mus musculus OX=10090 GN=Pc PE=1 SV=1 - [PYC_MOUSE]	42.19	54	54	333	1178	129.602	6.7124	1.05138	0.937172	0.908998	0.965851	1.06608	1.06507	1.01402	1.04839	0.921272	0.152586
Q8BMS1	Trifunctional enzyme subunit alpha, mitochondrial	Hadha	FUNCTION: Mitochondrial trifunctional enzyme catalyzes the last three of the four reactions of the mitochondrial beta-oxidation pathway. The mitochondrial beta-oxidation pathway is the major energy-producing process in tissues and is performed through four consecutive reactions breaking down fatty acids into acetyl-CoA. Among the enzymes involved in this pathway, the trifunctional enzyme exhibits…	Trifunctional enzyme subunit alpha, mitochondrial OS=Mus musculus OX=10090 GN=Hadha PE=1 SV=1 - [ECHA_MOUSE]	49.8	40	40	351	763	82.6175	9.14404	1.03849	1.04954	1.02477	1.0376	1.07868	0.902168	0.922643	0.967832	1.07209	0.282274
P16546	Spectrin alpha chain, non-erythrocytic 1	Sptan1	FUNCTION: Fodrin, which seems to be involved in secretion, interacts with calmodulin in a calcium-dependent manner and is thus candidate for the calcium-dependent movement of the cytoskeleton at the membrane.	Spectrin alpha chain, non-erythrocytic 1 OS=Mus musculus OX=10090 GN=Sptan1 PE=1 SV=4 - [SPTN1_MOUSE]	47.37	132	134	380	2472	284.422	5.32568	1.0217	1.01128	1.02638	1.01979	0.968533	0.937735	1.0264	0.977556	1.0432	0.184534
Q62261	Spectrin beta chain, non-erythrocytic 1	Sptbn1	FUNCTION: Fodrin, which seems to be involved in secretion, interacts with calmodulin in a calcium-dependent manner and is thus candidate for the calcium-dependent movement of the cytoskeleton at the membrane.	Spectrin beta chain, non-erythrocytic 1 OS=Mus musculus OX=10090 GN=Sptbn1 PE=1 SV=2 - [SPTB2_MOUSE]	41.39	97	102	340	2363	274.052	5.57959	1.0164	0.986983	1.00162	1.00167	0.990608	0.967356	1.03755	0.998506	1.00317	0.894259
Q99LC5	Electron transfer flavoprotein subunit alpha, mitochondrial	Etfa	FUNCTION: Heterodimeric electron transfer flavoprotein that accepts electrons from several mitochondrial dehydrogenases, including acyl-CoA dehydrogenases, glutaryl-CoA and sarcosine dehydrogenase. It transfers the electrons to the main mitochondrial respiratory chain via ETF-ubiquinone oxidoreductase (ETF dehydrogenase). Required for normal mitochondrial fatty acid oxidation and normal amino aci…	Electron transfer flavoprotein subunit alpha, mitochondrial OS=Mus musculus OX=10090 GN=Etfa PE=1 SV=2 - [ETFA_MOUSE]	48.65	17	17	196	333	34.9875	8.38232	0.926838	1.02642	1.05287	1.00204	0.922276	1.09029	1.00153	1.0047	0.997357	0.96782
O55143	Sarcoplasmic/endoplasmic reticulum calcium ATPase 2	Atp2a2	FUNCTION: This magnesium-dependent enzyme catalyzes the hydrolysis of ATP coupled with the translocation of calcium from the cytosol to the sarcoplasmic reticulum lumen. Isoform SERCA2A is involved in the regulation of the contraction/relaxation cycle. Acts as a regulator of TNFSF11-mediated Ca(2+) signaling pathways via its interaction with TMEM64 which is critical for the TNFSF11-induced CREB1 …	Sarcoplasmic/endoplasmic reticulum calcium ATPase 2 OS=Mus musculus OX=10090 GN=Atp2a2 PE=1 SV=2 - [AT2A2_MOUSE]	39.85	28	47	310	1044	114.784	5.33838	0.909083	1.01241	1.18687	1.03612	1.1316	0.92003	0.860376	0.970667	1.06743	0.60123
P08249	Malate dehydrogenase, mitochondrial	Mdh2		Malate dehydrogenase, mitochondrial OS=Mus musculus OX=10090 GN=Mdh2 PE=1 SV=3 - [MDHM_MOUSE]	55.33	19	19	250	338	35.5888	8.67529	0.984662	1.04601	1.01148	1.01405	1.05229	1.03603	0.906452	0.998257	1.01582	0.765378
P50544	Very long-chain specific acyl-CoA dehydrogenase, mitochondrial	Acadvl	FUNCTION: Active toward esters of long-chain and very long chain fatty acids such as palmitoyl-CoA, myristoyl-CoA and stearoyl-CoA. Can accommodate substrate acyl chain lengths as long as 24 carbons, but shows little activity for substrates of less than 12 carbons (By similarity). {ECO:0000250}.	Very long-chain specific acyl-CoA dehydrogenase, mitochondrial OS=Mus musculus OX=10090 GN=Acadvl PE=1 SV=3 - [ACADV_MOUSE]	49.85	33	33	257	656	70.8307	8.74854	1.03111	1.06476	1.06582	1.0539	1.02178	0.915515	0.944754	0.960683	1.09703	0.0504503
Q8CAQ8	MICOS complex subunit Mic60	Immt	FUNCTION: Component of the MICOS complex, a large protein complex of the mitochondrial inner membrane that plays crucial roles in the maintenance of crista junctions, inner membrane architecture, and formation of contact sites to the outer membrane. Plays an important role in the maintenance of the MICOS complex stability and the mitochondrial cristae morphology. {ECO:0000250|UniProtKB:Q16891}.	MICOS complex subunit Mic60 OS=Mus musculus OX=10090 GN=Immt PE=1 SV=1 - [MIC60_MOUSE]	63.41	65	65	317	757	83.8482	6.60986	1.00787	1.0276	1.01716	1.01755	1.04875	0.912205	1.00784	0.989597	1.02824	0.531523
Q64521	Glycerol-3-phosphate dehydrogenase, mitochondrial	Gpd2	FUNCTION: Calcium-responsive mitochondrial glycerol-3-phosphate dehydrogenase which seems to be a key component of the pancreatic beta-cell glucose-sensing device. {ECO:0000250|UniProtKB:P43304}.	Glycerol-3-phosphate dehydrogenase, mitochondrial OS=Mus musculus OX=10090 GN=Gpd2 PE=1 SV=2 - [GPDM_MOUSE]	48.97	42	43	276	727	80.9025	6.60986	1.08558	1.00072	1.00475	1.03035	1.10287	0.930844	0.89846	0.97739	1.05418	0.486712
Q9Z2I9	Succinate--CoA ligase [ADP-forming] subunit beta, mitochondrial	Sucla2	FUNCTION: ATP-specific succinyl-CoA synthetase functions in the citric acid cycle (TCA), coupling the hydrolysis of succinyl-CoA to the synthesis of ATP and thus represents the only step of substrate-level phosphorylation in the TCA. The beta subunit provides nucleotide specificity of the enzyme and binds the substrate succinate, while the binding sites for coenzyme A and phosphate are found in t…	Succinate--CoA ligase [ADP-forming] subunit beta, mitochondrial OS=Mus musculus OX=10090 GN=Sucla2 PE=1 SV=2 - [SUCB1_MOUSE]	40.6	23	23	242	463	50.0821	7.00537	1.00076	1.05552	1.02966	1.02865	0.964804	1.00344	0.949433	0.972558	1.05767	0.0676144
Q8BFZ3	Beta-actin-like protein 2	Actbl2	FUNCTION: Actins are highly conserved proteins that are involved in various types of cell motility and are ubiquitously expressed in all eukaryotic cells. {ECO:0000250}.	Beta-actin-like protein 2 OS=Mus musculus OX=10090 GN=Actbl2 PE=1 SV=1 - [ACTBL_MOUSE]	47.07	4	18	284	376	41.977	5.49072	1.01336	0.792839	0.971124	0.925774	1.13449	1.07264	1.0213	1.07614	0.860272	0.11576
Q03265	ATP synthase subunit alpha, mitochondrial	Atp5f1a	FUNCTION: Mitochondrial membrane ATP synthase (F(1)F(0) ATP synthase or Complex V) produces ATP from ADP in the presence of a proton gradient across the membrane which is generated by electron transport complexes of the respiratory chain. F-type ATPases consist of two structural domains, F(1) - containing the extramembraneous catalytic core, and F(0) - containing the membrane proton channel, link…	ATP synthase subunit alpha, mitochondrial OS=Mus musculus OX=10090 GN=Atp5f1a PE=1 SV=1 - [ATPA_MOUSE]	52.08	35	35	275	553	59.7156	9.18799	0.972856	1.11044	1.05713	1.04681	1.09287	0.913935	0.908942	0.971916	1.07706	0.360273
Q9DCW4	Electron transfer flavoprotein subunit beta	Etfb	FUNCTION: Heterodimeric electron transfer flavoprotein that accepts electrons from several mitochondrial dehydrogenases, including acyl-CoA dehydrogenases, glutaryl-CoA and sarcosine dehydrogenase. It transfers the electrons to the main mitochondrial respiratory chain via ETF-ubiquinone oxidoreductase (By similarity). Required for normal mitochondrial fatty acid oxidation and normal amino acid me…	Electron transfer flavoprotein subunit beta OS=Mus musculus OX=10090 GN=Etfb PE=1 SV=3 - [ETFB_MOUSE]	57.25	14	14	204	255	27.606	8.104	0.947996	1.00252	1.0105	0.987007	0.99159	1.09135	0.987625	1.02352	0.964326	0.404421
Q9DB77	Cytochrome b-c1 complex subunit 2, mitochondrial	Uqcrc2	FUNCTION: Component of the ubiquinol-cytochrome c oxidoreductase, a multisubunit transmembrane complex that is part of the mitochondrial electron transport chain which drives oxidative phosphorylation. The respiratory chain contains 3 multisubunit complexes succinate dehydrogenase (complex II, CII), ubiquinol-cytochrome c oxidoreductase (cytochrome b-c1 complex, complex III, CIII) and cytochrome …	Cytochrome b-c1 complex subunit 2, mitochondrial OS=Mus musculus OX=10090 GN=Uqcrc2 PE=1 SV=1 - [QCR2_MOUSE]	46.8	21	21	194	453	48.205	9.24658	1.00982	1.0258	1.02666	1.02076	1.0091	0.978199	0.957777	0.981692	1.03979	0.0698061
P01942	Hemoglobin subunit alpha	Hba	FUNCTION: Involved in oxygen transport from the lung to the various peripheral tissues.	Hemoglobin subunit alpha OS=Mus musculus OX=10090 GN=Hba PE=1 SV=2 - [HBA_MOUSE]	36.62	8	8	222	142	15.0758	8.22119	0.916781	1.00346	0.975745	0.96533	1.05181	1.0615	1.00227	1.03853	0.929517	0.08054
P20029	Endoplasmic reticulum chaperone BiP	Hspa5	FUNCTION: Endoplasmic reticulum chaperone that plays a key role in protein folding and quality control in the endoplasmic reticulum lumen (PubMed:12411443, PubMed:12475965). Involved in the correct folding of proteins and degradation of misfolded proteins via its interaction with DNAJC10/ERdj5, probably to facilitate the release of DNAJC10/ERdj5 from its substrate (PubMed:12411443). Acts as a key…	Endoplasmic reticulum chaperone BiP OS=Mus musculus OX=10090 GN=Hspa5 PE=1 SV=3 - [BIP_MOUSE]	51.3	36	39	196	655	72.3775	5.16064	1.04826	1.07223	0.93959	1.02003	1.03423	0.888324	1.01906	0.980537	1.04027	0.557139
P26039	Talin-1	Tln1	FUNCTION: Probably involved in connections of major cytoskeletal structures to the plasma membrane. High molecular weight cytoskeletal protein concentrated at regions of cell-substratum contact and, in lymphocytes, at cell-cell contacts.	Talin-1 OS=Mus musculus OX=10090 GN=Tln1 PE=1 SV=2 - [TLN1_MOUSE]	38.53	80	95	251	2541	269.653	6.17627	1.03086	0.985784	0.985742	1.0008	1.02399	1.01464	0.991689	1.01011	0.990783	0.629215
P31001	Desmin	Des	FUNCTION: Muscle-specific type III intermediate filament essential for proper muscular structure and function. Plays a crucial role in maintaining the structure of sarcomeres, inter-connecting the Z-disks and forming the myofibrils, linking them not only to the sarcolemmal cytoskeleton, but also to the nucleus and mitochondria, thus providing strength for the muscle fiber during activity (By simi…	Desmin OS=Mus musculus OX=10090 GN=Des PE=1 SV=3 - [DESM_MOUSE]	64.82	35	43	262	469	53.465	5.2749	0.921715	1.14281	1.2177	1.09407	1.04896	0.937718	0.772091	0.919589	1.18974	0.219147
Q8C196	Carbamoyl-phosphate synthase [ammonia], mitochondrial	Cps1	FUNCTION: Involved in the urea cycle of ureotelic animals where the enzyme plays an important role in removing excess ammonia from the cell. {ECO:0000269|PubMed:24703693}.	Carbamoyl-phosphate synthase [ammonia], mitochondrial OS=Mus musculus OX=10090 GN=Cps1 PE=1 SV=2 - [CPSM_MOUSE]	31.53	51	53	230	1500	164.514	6.91748	0.546803	1.90012	0.577383	1.0081	0.559112	0.818663	1.42356	0.933779	1.07959	0.892102
Q9JI91	Alpha-actinin-2	Actn2	FUNCTION: F-actin cross-linking protein which is thought to anchor actin to a variety of intracellular structures. This is a bundling protein (By similarity). {ECO:0000250}.	Alpha-actinin-2 OS=Mus musculus OX=10090 GN=Actn2 PE=1 SV=2 - [ACTN2_MOUSE]	43.96	30	40	181	894	103.768	5.45264	0.924614	1.16798	1.10413	1.06557	1.17752	0.868906	0.802239	0.949556	1.12218	0.443655
P41216	Long-chain-fatty-acid--CoA ligase 1	Acsl1	FUNCTION: Catalyzes the conversion of long-chain fatty acids to their active form acyl-CoAs for both synthesis of cellular lipids, and degradation via beta-oxidation (By similarity). Preferentially uses palmitoleate, oleate and linoleate (By similarity). Preferentially activates arachidonate than epoxyeicosatrienoic acids (EETs) or hydroxyeicosatrienoic acids (HETEs). {ECO:0000250|UniProtKB:P1816…	Long-chain-fatty-acid--CoA ligase 1 OS=Mus musculus OX=10090 GN=Acsl1 PE=1 SV=2 - [ACSL1_MOUSE]	44.49	31	33	216	699	77.9014	7.15186	1.02526	1.03369	1.00757	1.02217	1.01836	0.939779	0.965302	0.974481	1.04894	0.122223
P05977	Myosin light chain 1/3, skeletal muscle isoform	Myl1	FUNCTION: Non-regulatory myosin light chain required for proper formation and/or maintenance of myofibers, and thus appropriate muscle function. {ECO:0000250|UniProtKB:P05976}.	Myosin light chain 1/3, skeletal muscle isoform OS=Mus musculus OX=10090 GN=Myl1 PE=1 SV=2 - [MYL1_MOUSE]	62.77	13	17	213	188	20.5814	5.03369	1.08919	1.13509	0.684273	0.969517	1.61593	0.866799	0.676872	1.0532	0.920544	0.806878
Q05793	Basement membrane-specific heparan sulfate proteoglycan core protein	Hspg2	FUNCTION: Integral component of basement membranes. Component of the glomerular basement membrane (GBM), responsible for the fixed negative electrostatic membrane charge, and which provides a barrier which is both size- and charge-selective. It serves as an attachment substrate for cells. Plays essential roles in vascularization. Critical for normal heart development and for regulating the vascul…	Basement membrane-specific heparan sulfate proteoglycan core protein OS=Mus musculus OX=10090 GN=Hspg2 PE=1 SV=1 - [PGBM_MOUSE]	19.83	64	64	210	3707	398.039	6.31592	1.02856	1.00695	0.993908	1.00981	0.977685	0.998011	0.960737	0.978811	1.03167	0.103839
P43277	Histone H1.3	H1-3	FUNCTION: Histone H1 protein binds to linker DNA between nucleosomes forming the macromolecular structure known as the chromatin fiber. Histones H1 are necessary for the condensation of nucleosome chains into higher-order structured fibers. Acts also as a regulator of individual gene transcription through chromatin remodeling, nucleosome spacing and DNA methylation (By similarity). {ECO:0000250, …	Histone H1.3 OS=Mus musculus OX=10090 GN=H1-3 PE=1 SV=2 - [H13_MOUSE]	51.13	5	19	215	221	22.0861	11.0337	0.96578	0.78023	0.7823	0.84277	1.20537	1.35938	0.837087	1.13395	0.743219	0.155626
Q8CGP2	Histone H2B type 1-P	Hist1h2bp	FUNCTION: Core component of nucleosome. Nucleosomes wrap and compact DNA into chromatin, limiting DNA accessibility to the cellular machineries which require DNA as a template. Histones thereby play a central role in transcription regulation, DNA repair, DNA replication and chromosomal stability. DNA accessibility is regulated via a complex set of post-translational modifications of histones, als…	Histone H2B type 1-P OS=Mus musculus OX=10090 GN=Hist1h2bp PE=1 SV=3 - [H2B1P_MOUSE]	67.46	1	11	295	126	13.9836	10.3159	0.967138	0.984388	1.0395	0.997009	1.13095	0.953465	1.00789	1.03077	0.967251	0.584612
Q64478	Histone H2B type 1-H	Hist1h2bh	FUNCTION: Core component of nucleosome. Nucleosomes wrap and compact DNA into chromatin, limiting DNA accessibility to the cellular machineries which require DNA as a template. Histones thereby play a central role in transcription regulation, DNA repair, DNA replication and chromosomal stability. DNA accessibility is regulated via a complex set of post-translational modifications of histones, als…	Histone H2B type 1-H OS=Mus musculus OX=10090 GN=Hist1h2bh PE=1 SV=3 - [H2B1H_MOUSE]	71.43	2	12	310	126	13.9116	10.3159	0.988258	0.895992	0.975795	0.953348	0.972767	1.09211	1.06022	1.0417	0.915185	0.126642
Q9D051	Pyruvate dehydrogenase E1 component subunit beta, mitochondrial	Pdhb	FUNCTION: The pyruvate dehydrogenase complex catalyzes the overall conversion of pyruvate to acetyl-CoA and CO(2), and thereby links the glycolytic pathway to the tricarboxylic cycle. {ECO:0000250}.	Pyruvate dehydrogenase E1 component subunit beta, mitochondrial OS=Mus musculus OX=10090 GN=Pdhb PE=1 SV=1 - [ODPB_MOUSE]	37.6	12	12	157	359	38.912	6.87354	1.03922	1.02849	1.06976	1.04583	1.03595	0.893615	0.965141	0.964902	1.08387	0.132364
Q8VCT4	Carboxylesterase 1D	Ces1d	FUNCTION: Major lipase in white adipose tissue. Involved in the metabolism of xenobiotics and of natural substrates. Hydrolyzes triacylglycerols and monoacylglycerols, with a preference for monoacylglycerols. The susceptibility of the substrate increases with decreasing acyl chain length of the fatty acid moiety. Catalyzes the synthesis of fatty acid ethyl esters (PubMed:15220344). Hydrolyzes ret…	Carboxylesterase 1D OS=Mus musculus OX=10090 GN=Ces1d PE=1 SV=1 - [CES1D_MOUSE]	22.48	12	13	169	565	61.7487	6.60986	1.03396	1.01104	1.00048	1.01516	1.03196	0.956652	0.99807	0.995561	1.01969	0.458437
Q60597	2-oxoglutarate dehydrogenase, mitochondrial	Ogdh	FUNCTION: 2-oxoglutarate dehydrogenase (E1) component of the 2-oxoglutarate dehydrogenase complex, which mediates the decarboxylation of alpha-ketoglutarate. The 2-oxoglutarate dehydrogenase complex catalyzes the overall conversion of 2-oxoglutarate to succinyl-CoA and CO(2). The 2-oxoglutarate dehydrogenase complex is mainly active in the mitochondrion. A fraction of the 2-oxoglutarate dehydroge…	2-oxoglutarate dehydrogenase, mitochondrial OS=Mus musculus OX=10090 GN=Ogdh PE=1 SV=3 - [ODO1_MOUSE]	42.52	42	42	225	1023	116.375	6.82959	1.02382	0.991207	0.993536	1.00285	1.06741	1.00946	0.930276	1.00238	1.00047	0.991351
O88990	Alpha-actinin-3	Actn3	FUNCTION: F-actin cross-linking protein which is thought to anchor actin to a variety of intracellular structures. This is a bundling protein (By similarity). {ECO:0000250}.	Alpha-actinin-3 OS=Mus musculus OX=10090 GN=Actn3 PE=2 SV=1 - [ACTN3_MOUSE]	40.44	31	38	153	900	102.978	5.45264	1.36954	1.18637	0.644979	1.06696	1.26259	0.803557	0.683004	0.916385	1.16432	0.619449
Q8CGP0	Histone H2B type 3-B	Hist3h2bb	FUNCTION: Core component of nucleosome. Nucleosomes wrap and compact DNA into chromatin, limiting DNA accessibility to the cellular machineries which require DNA as a template. Histones thereby play a central role in transcription regulation, DNA repair, DNA replication and chromosomal stability. DNA accessibility is regulated via a complex set of post-translational modifications of histones, als…	Histone H2B type 3-B OS=Mus musculus OX=10090 GN=Hist3h2bb PE=1 SV=3 - [H2B3B_MOUSE]	59.52	1	9	234	126	13.8995	10.3159	1.00397	0.810245	1.14321	0.985809	1.01661	1.10444	1.0144	1.04515	0.943222	0.588401
Q99JY0	Trifunctional enzyme subunit beta, mitochondrial	Hadhb	FUNCTION: Mitochondrial trifunctional enzyme catalyzes the last three of the four reactions of the mitochondrial beta-oxidation pathway. The mitochondrial beta-oxidation pathway is the major energy-producing process in tissues and is performed through four consecutive reactions breaking down fatty acids into acetyl-CoA. Among the enzymes involved in this pathway, the trifunctional enzyme exhibits…	Trifunctional enzyme subunit beta, mitochondrial OS=Mus musculus OX=10090 GN=Hadhb PE=1 SV=1 - [ECHB_MOUSE]	50.53	25	25	221	475	51.3534	9.37842	1.04369	1.04883	1.04525	1.04592	1.05204	0.906427	0.919849	0.959438	1.09014	0.136335
Q91VD9	NADH-ubiquinone oxidoreductase 75 kDa subunit, mitochondrial	Ndufs1	FUNCTION: Core subunit of the mitochondrial membrane respiratory chain NADH dehydrogenase (Complex I) that is believed to belong to the minimal assembly required for catalysis. Complex I functions in the transfer of electrons from NADH to the respiratory chain. The immediate electron acceptor for the enzyme is believed to be ubiquinone (By similarity). This is the largest subunit of complex I and…	NADH-ubiquinone oxidoreductase 75 kDa subunit, mitochondrial OS=Mus musculus OX=10090 GN=Ndufs1 PE=1 SV=2 - [NDUS1_MOUSE]	48.28	39	39	196	727	79.7256	5.71924	1.04896	1.04066	1.03844	1.04269	1.06923	0.950801	0.877488	0.96584	1.07956	0.241563
P97807	Fumarate hydratase, mitochondrial	Fh	FUNCTION: Catalyzes the reversible stereospecific interconversion of fumarate to L-malate (PubMed:23643539). Experiments in different species have demonstrated that specific isoforms of this protein act in defined pathways and favor one direction over the other (Probable). {ECO:0000269|PubMed:23643539, ECO:0000305}.; FUNCTION: [Isoform Mitochondrial]: Catalyzes the hydration of fumarate to L-mala…	Fumarate hydratase, mitochondrial OS=Mus musculus OX=10090 GN=Fh PE=1 SV=3 - [FUMH_MOUSE]	36.29	20	20	154	507	54.3221	9.0415	0.938628	1.15693	1.12892	1.07482	0.827247	0.932939	1.03086	0.930349	1.15529	0.184973
P63038	60 kDa heat shock protein, mitochondrial	Hspd1	FUNCTION: Chaperonin implicated in mitochondrial protein import and macromolecular assembly. Together with Hsp10, facilitates the correct folding of imported proteins. May also prevent misfolding and promote the refolding and proper assembly of unfolded polypeptides generated under stress conditions in the mitochondrial matrix. The functional units of these chaperonins consist of heptameric rings…	60 kDa heat shock protein, mitochondrial OS=Mus musculus OX=10090 GN=Hspd1 PE=1 SV=1 - [CH60_MOUSE]	47.64	34	34	187	573	60.9174	6.17627	0.994717	1.09117	1.03096	1.03895	0.971251	0.958218	0.967283	0.965584	1.07598	0.0610629
P45952	Medium-chain specific acyl-CoA dehydrogenase, mitochondrial	Acadm	FUNCTION: Acyl-CoA dehydrogenase specific for acyl chain lengths of 4 to 16 that catalyzes the initial step of fatty acid beta-oxidation. Utilizes the electron transfer flavoprotein (ETF) as an electron acceptor to transfer electrons to the main mitochondrial respiratory chain via ETF-ubiquinone oxidoreductase (ETF dehydrogenase). {ECO:0000250|UniProtKB:P11310}.	Medium-chain specific acyl-CoA dehydrogenase, mitochondrial OS=Mus musculus OX=10090 GN=Acadm PE=1 SV=1 - [ACADM_MOUSE]	44.66	24	25	212	421	46.4516	8.36768	1.04042	1.04054	1.01747	1.03281	1.00692	1.02809	0.897859	0.977622	1.05645	0.250193
Q64524	Histone H2B type 2-E	Hist2h2be	FUNCTION: Core component of nucleosome. Nucleosomes wrap and compact DNA into chromatin, limiting DNA accessibility to the cellular machineries which require DNA as a template. Histones thereby play a central role in transcription regulation, DNA repair, DNA replication and chromosomal stability. DNA accessibility is regulated via a complex set of post-translational modifications of histones, als…	Histone H2B type 2-E OS=Mus musculus OX=10090 GN=Hist2h2be PE=1 SV=3 - [H2B2E_MOUSE]	53.97	1	8	213	126	13.9846	10.3159	1.14159	0.718182	0.762577	0.874115	1.12254	1.23617	1.09625	1.15165	0.759008	0.120477
Q8QZT1	Acetyl-CoA acetyltransferase, mitochondrial	Acat1	FUNCTION: This is one of the enzymes that catalyzes the last step of the mitochondrial beta-oxidation pathway, an aerobic process breaking down fatty acids into acetyl-CoA. Using free coenzyme A/CoA, catalyzes the thiolytic cleavage of medium- to long-chain 3-oxoacyl-CoAs into acetyl-CoA and a fatty acyl-CoA shortened by two carbon atoms. The activity of the enzyme is reversible and it can also c…	Acetyl-CoA acetyltransferase, mitochondrial OS=Mus musculus OX=10090 GN=Acat1 PE=1 SV=1 - [THIL_MOUSE]	44.81	26	26	198	424	44.7873	8.51416	0.974202	1.0803	1.06884	1.04112	0.975659	0.938212	0.977458	0.963777	1.08025	0.0979798
P02468	Laminin subunit gamma-1	Lamc1	FUNCTION: Binding to cells via a high affinity receptor, laminin is thought to mediate the attachment, migration and organization of cells into tissues during embryonic development by interacting with other extracellular matrix components.	Laminin subunit gamma-1 OS=Mus musculus OX=10090 GN=Lamc1 PE=1 SV=2 - [LAMC1_MOUSE]	34.6	52	52	158	1607	177.185	5.21143	0.997779	0.952008	1.00965	0.986479	1.05348	1.01689	1.00921	1.02653	0.960986	0.14633
P43274	Histone H1.4	H1-4	FUNCTION: Histone H1 protein binds to linker DNA between nucleosomes forming the macromolecular structure known as the chromatin fiber. Histones H1 are necessary for the condensation of nucleosome chains into higher-order structured fibers. Acts also as a regulator of individual gene transcription through chromatin remodeling, nucleosome spacing and DNA methylation. {ECO:0000269|PubMed:12808097, …	Histone H1.4 OS=Mus musculus OX=10090 GN=H1-4 PE=1 SV=2 - [H14_MOUSE]	51.6	9	19	203	219	21.964	11.1069	1.0249	0.861221	0.848149	0.911422	1.18961	1.07898	1.01139	1.09333	0.833623	0.0775062
Q7TPR4	Alpha-actinin-1	Actn1	FUNCTION: F-actin cross-linking protein which is thought to anchor actin to a variety of intracellular structures. This is a bundling protein (By similarity). {ECO:0000250}.	Alpha-actinin-1 OS=Mus musculus OX=10090 GN=Actn1 PE=1 SV=1 - [ACTN1_MOUSE]	37	22	36	144	892	103.004	5.37646	1.10304	0.995948	0.972311	1.02377	0.961398	0.970248	0.960487	0.964044	1.06195	0.212863
P11087	Collagen alpha-1(I) chain	Col1a1	FUNCTION: Type I collagen is a member of group I collagen (fibrillar forming collagen).	Collagen alpha-1(I) chain OS=Mus musculus OX=10090 GN=Col1a1 PE=1 SV=4 - [CO1A1_MOUSE]	17.62	25	25	181	1453	137.948	5.84619	0.777241	0.786187	1.59977	1.0544	0.888462	1.03159	0.95634	0.958796	1.09971	0.746341
P97457	Myosin regulatory light chain 2, skeletal muscle isoform	Mylpf		Myosin regulatory light chain 2, skeletal muscle isoform OS=Mus musculus OX=10090 GN=Mylpf PE=1 SV=3 - [MLRS_MOUSE]	84.02	17	17	168	169	18.9433	4.91943	1.08857	1.29893	0.780768	1.05609	1.32228	0.747017	0.763144	0.944148	1.11857	0.667303
A2AQP0	Myosin-7B	Myh7b	FUNCTION: Involved in muscle contraction. {ECO:0000250}.	Myosin-7B OS=Mus musculus OX=10090 GN=Myh7b PE=3 SV=1 - [MYH7B_MOUSE]	7.01	1	24	271	1941	221.36	5.88428	1.37999	1.70224	0.321804	1.13468	1.9159	0.33733	0.425642	0.892956	1.2707	0.732876
Q5XKE0	Myosin-binding protein C, fast-type	Mybpc2	FUNCTION: Thick filament-associated protein located in the crossbridge region of vertebrate striated muscle a bands. In vitro it binds MHC, F-actin and native thin filaments, and modifies the activity of actin-activated myosin ATPase. It may modulate muscle contraction or may play a more structural role (By similarity). {ECO:0000250}.	Myosin-binding protein C, fast-type OS=Mus musculus OX=10090 GN=Mybpc2 PE=1 SV=1 - [MYPC2_MOUSE]	40.93	48	49	177	1136	127.273	6.354	1.23085	1.12551	0.596428	0.984264	1.62801	0.845717	0.625278	1.033	0.952819	0.89942
P99024	Tubulin beta-5 chain	Tubb5	FUNCTION: Tubulin is the major constituent of microtubules. It binds two moles of GTP, one at an exchangeable site on the beta chain and one at a non-exchangeable site on the alpha chain.	Tubulin beta-5 chain OS=Mus musculus OX=10090 GN=Tubb5 PE=1 SV=1 - [TBB5_MOUSE]	36.26	2	16	138	444	49.639	4.89404	0.965722	0.987415	1.05301	1.00205	1.12146	1.01371	0.962876	1.03268	0.970334	0.598281
P58771	Tropomyosin alpha-1 chain	Tpm1	FUNCTION: Binds to actin filaments in muscle and non-muscle cells. Plays a central role, in association with the troponin complex, in the calcium dependent regulation of vertebrate striated muscle contraction. Smooth muscle contraction is regulated by interaction with caldesmon. In non-muscle cells is implicated in stabilizing cytoskeleton actin filaments. {ECO:0000250|UniProtKB:P09493}.	Tropomyosin alpha-1 chain OS=Mus musculus OX=10090 GN=Tpm1 PE=1 SV=1 - [TPM1_MOUSE]	82.39	20	51	291	284	32.6607	4.7417	1.00285	1.06967	0.792397	0.954974	1.45308	0.987331	0.760774	1.06706	0.894958	0.637603
P07724	Serum albumin	Alb	FUNCTION: Binds water, Ca(2+), Na(+), K(+), fatty acids, hormones, bilirubin and drugs. Its main function is the regulation of the colloidal osmotic pressure of blood. Major zinc transporter in plasma, typically binds about 80% of all plasma zinc (By similarity). Major calcium and magnesium transporter in plasma, binds approximately 45% of circulating calcium and magnesium in plasma (By similarit…	Serum albumin OS=Mus musculus OX=10090 GN=Alb PE=1 SV=3 - [ALBU_MOUSE]	53.29	35	35	166	608	68.6477	6.07471	1.07396	0.952241	0.964946	0.997049	1.00045	1.12003	0.936307	1.01893	0.978525	0.757799
Q8K2B3	Succinate dehydrogenase [ubiquinone] flavoprotein subunit, mitochondrial	Sdha	FUNCTION: Flavoprotein (FP) subunit of succinate dehydrogenase (SDH) that is involved in complex II of the mitochondrial electron transport chain and is responsible for transferring electrons from succinate to ubiquinone (coenzyme Q). Can act as a tumor suppressor. {ECO:0000250|UniProtKB:P31040}.	Succinate dehydrogenase [ubiquinone] flavoprotein subunit, mitochondrial OS=Mus musculus OX=10090 GN=Sdha PE=1 SV=1 - [SDHA_MOUSE]	35.39	21	21	153	664	72.5392	7.37158	1.05782	1.01786	1.03641	1.03736	1.08557	0.970885	0.861326	0.972595	1.06659	0.380447
P02088	Hemoglobin subunit beta-1	Hbb-b1	FUNCTION: Involved in oxygen transport from the lung to the various peripheral tissues.	Hemoglobin subunit beta-1 OS=Mus musculus OX=10090 GN=Hbb-b1 PE=1 SV=2 - [HBB1_MOUSE]	61.22	8	8	130	147	15.8301	7.6499	0.89271	0.931821	1.0584	0.960977	0.990912	1.11963	1.01177	1.04077	0.92333	0.280252
P68372	Tubulin beta-4B chain	Tubb4b	FUNCTION: Tubulin is the major constituent of microtubules. It binds two moles of GTP, one at an exchangeable site on the beta chain and one at a non-exchangeable site on the alpha chain.	Tubulin beta-4B chain OS=Mus musculus OX=10090 GN=Tubb4b PE=1 SV=1 - [TBB4B_MOUSE]	37.08	2	17	136	445	49.799	4.89404	1.01174	1.09522	1.00042	1.03579	1.23185	0.851138	0.83185	0.971612	1.06606	0.656082
Q9CWF2	Tubulin beta-2B chain	Tubb2b	FUNCTION: Tubulin is the major constituent of microtubules. It binds two moles of GTP, one at an exchangeable site on the beta chain and one at a non-exchangeable site on the alpha chain. Plays a critical role in proper axon guidance in both central and peripheral axon tracts. Implicated in neuronal migration. {ECO:0000250, ECO:0000250|UniProtKB:Q9BVA1}.	Tubulin beta-2B chain OS=Mus musculus OX=10090 GN=Tubb2b PE=1 SV=1 - [TBB2B_MOUSE]	37.08	2	17	132	445	49.9209	4.89404	0.941343	0.9226	1.09216	0.985367	1.04137	0.893899	1.03751	0.990926	0.99439	0.94245
Q9CZ13	Cytochrome b-c1 complex subunit 1, mitochondrial	Uqcrc1	FUNCTION: Component of the ubiquinol-cytochrome c oxidoreductase, a multisubunit transmembrane complex that is part of the mitochondrial electron transport chain which drives oxidative phosphorylation. The respiratory chain contains 3 multisubunit complexes succinate dehydrogenase (complex II, CII), ubiquinol-cytochrome c oxidoreductase (cytochrome b-c1 complex, complex III, CIII) and cytochrome …	Cytochrome b-c1 complex subunit 1, mitochondrial OS=Mus musculus OX=10090 GN=Uqcrc1 PE=1 SV=2 - [QCR1_MOUSE]	43.54	18	19	145	480	52.8185	6.21436	1.01116	0.964905	0.993636	0.989901	1.17919	1.0276	0.943537	1.05011	0.942663	0.439765
Q8BFR5	Elongation factor Tu, mitochondrial	Tufm	FUNCTION: Promotes the GTP-dependent binding of aminoacyl-tRNA to the A-site of ribosomes during protein biosynthesis. Plays also a role in the regulation of autophagy and innate immunity. Recruits ATG5-ATG12 and NLRX1 at mitochondria and serves as a checkpoint of the RIG-I/DDX58-MAVS pathway. In turn, inhibits RLR-mediated type I interferon while promoting autophagy. {ECO:0000250|UniProtKB:P4941…	Elongation factor Tu, mitochondrial OS=Mus musculus OX=10090 GN=Tufm PE=1 SV=1 - [EFTU_MOUSE]	53.98	23	23	150	452	49.477	7.56201	0.994225	1.04724	1.05331	1.03159	1.05911	0.969315	0.928935	0.985788	1.04647	0.344851
Q8VDN2	Sodium/potassium-transporting ATPase subunit alpha-1	Atp1a1	FUNCTION: This is the catalytic component of the active enzyme, which catalyzes the hydrolysis of ATP coupled with the exchange of sodium and potassium ions across the plasma membrane. This action creates the electrochemical gradient of sodium and potassium ions, providing the energy for active transport of various nutrients. {ECO:0000250|UniProtKB:P05023}.	Sodium/potassium-transporting ATPase subunit alpha-1 OS=Mus musculus OX=10090 GN=Atp1a1 PE=1 SV=1 - [AT1A1_MOUSE]	33.04	17	33	133	1023	112.91	5.45264	0.9472	1.01784	1.06205	1.00903	0.973764	0.98651	1.02737	0.99588	1.0132	0.741277
Q7TMM9	Tubulin beta-2A chain	Tubb2a	FUNCTION: Tubulin is the major constituent of microtubules. It binds two moles of GTP, one at an exchangeable site on the beta chain and one at a non-exchangeable site on the alpha chain (By similarity). {ECO:0000250}.	Tubulin beta-2A chain OS=Mus musculus OX=10090 GN=Tubb2a PE=1 SV=1 - [TBB2A_MOUSE]	37.08	2	17	132	445	49.875	4.89404	1.06723	0.853501	0.947136	0.955955	1.35979	1.0557	0.918696	1.1114	0.860139	0.34194
Q80X90	Filamin-B	Flnb	FUNCTION: Connects cell membrane constituents to the actin cytoskeleton. May promote orthogonal branching of actin filaments and links actin filaments to membrane glycoproteins. Anchors various transmembrane proteins to the actin cytoskeleton (By similarity). {ECO:0000250}.	Filamin-B OS=Mus musculus OX=10090 GN=Flnb PE=1 SV=3 - [FLNB_MOUSE]	31.74	70	77	174	2602	277.651	5.70654	1.05915	1.01695	1.02021	1.0321	0.999808	0.990878	0.953666	0.981451	1.05161	0.0608867
Q64727	Vinculin	Vcl	FUNCTION: Actin filament (F-actin)-binding protein involved in cell-matrix adhesion and cell-cell adhesion. Regulates cell-surface E-cadherin expression and potentiates mechanosensing by the E-cadherin complex. May also play important roles in cell morphology and locomotion (By similarity). {ECO:0000250|UniProtKB:P18206, ECO:0000269|PubMed:7568093}.	Vinculin OS=Mus musculus OX=10090 GN=Vcl PE=1 SV=4 - [VINC_MOUSE]	48.59	60	60	171	1066	116.644	5.99854	1.00062	1.01741	0.991534	1.00319	1.01405	1.00198	1.01243	1.00949	0.993757	0.498277
P58774	Tropomyosin beta chain	Tpm2	FUNCTION: Binds to actin filaments in muscle and non-muscle cells. Plays a central role, in association with the troponin complex, in the calcium dependent regulation of vertebrate striated muscle contraction. Smooth muscle contraction is regulated by interaction with caldesmon. In non-muscle cells is implicated in stabilizing cytoskeleton actin filaments. The non-muscle isoform may have a role i…	Tropomyosin beta chain OS=Mus musculus OX=10090 GN=Tpm2 PE=1 SV=1 - [TPM2_MOUSE]	83.45	26	57	267	284	32.8166	4.70361	1.05075	1.26201	0.735039	1.01593	1.31906	0.862148	0.757161	0.979455	1.03724	0.881995
P26443	Glutamate dehydrogenase 1, mitochondrial	Glud1	FUNCTION: Mitochondrial glutamate dehydrogenase that converts L-glutamate into alpha-ketoglutarate. Plays a key role in glutamine anaplerosis by producing alpha-ketoglutarate, an important intermediate in the tricarboxylic acid cycle. May be involved in learning and memory reactions by increasing the turnover of the excitatory neurotransmitter glutamate. {ECO:0000269|PubMed:23663782}.	Glutamate dehydrogenase 1, mitochondrial OS=Mus musculus OX=10090 GN=Glud1 PE=1 SV=1 - [DHE3_MOUSE]	44.27	29	29	145	558	61.2982	8.00146	0.988289	1.16857	0.92647	1.02778	0.964867	0.946142	0.998752	0.96992	1.05965	0.479314
P14733	Lamin-B1	Lmnb1	FUNCTION: Lamins are components of the nuclear lamina, a fibrous layer on the nucleoplasmic side of the inner nuclear membrane, which is thought to provide a framework for the nuclear envelope and may also interact with chromatin.	Lamin-B1 OS=Mus musculus OX=10090 GN=Lmnb1 PE=1 SV=3 - [LMNB1_MOUSE]	65.82	42	50	195	588	66.7448	5.16064	1.01749	0.976025	1.00596	0.999824	0.958914	0.988311	1.03568	0.994302	1.00555	0.839448
Q9CZU6	Citrate synthase, mitochondrial	Cs		Citrate synthase, mitochondrial OS=Mus musculus OX=10090 GN=Cs PE=1 SV=1 - [CISY_MOUSE]	25.65	14	14	147	464	51.7034	8.57275	0.987922	1.07835	1.03077	1.03235	0.953093	1.00161	0.952427	0.969042	1.06533	0.108819
Q8BMF4	Dihydrolipoyllysine-residue acetyltransferase component of pyruvate dehydrogenase complex, mitochondrial	Dlat	FUNCTION: The pyruvate dehydrogenase complex catalyzes the overall conversion of pyruvate to acetyl-CoA and CO(2), and thereby links the glycolytic pathway to the tricarboxylic cycle. {ECO:0000250}.	Dihydrolipoyllysine-residue acetyltransferase component of pyruvate dehydrogenase complex, mitochondrial OS=Mus musculus OX=10090 GN=Dlat PE=1 SV=2 - [ODP2_MOUSE]	24.77	14	15	115	642	67.8987	8.57275	0.995741	0.984238	0.983411	0.987797	1.08707	1.0188	0.960056	1.02198	0.966556	0.406915
Q91V92	ATP-citrate synthase	Acly	FUNCTION: Catalyzes the cleavage of citrate into oxaloacetate and acetyl-CoA, the latter serving as common substrate for de novo cholesterol and fatty acid synthesis. {ECO:0000269|PubMed:25450640}.	ATP-citrate synthase OS=Mus musculus OX=10090 GN=Acly PE=1 SV=1 - [ACLY_MOUSE]	32.72	38	38	158	1091	119.651	7.44482	1.16129	1.15341	1.06406	1.12625	1.05958	0.767448	0.782489	0.869839	1.29478	0.0622932
Q6PIE5	Sodium/potassium-transporting ATPase subunit alpha-2	Atp1a2	FUNCTION: This is the catalytic component of the active enzyme, which catalyzes the hydrolysis of ATP coupled with the exchange of sodium and potassium ions across the plasma membrane. This action creates the electrochemical gradient of sodium and potassium ions, providing the energy for active transport of various nutrients (By similarity). {ECO:0000250}.	Sodium/potassium-transporting ATPase subunit alpha-2 OS=Mus musculus OX=10090 GN=Atp1a2 PE=1 SV=1 - [AT1A2_MOUSE]	34.02	17	34	129	1020	112.145	5.5542	1.0207	0.993369	0.976355	0.996809	1.21246	0.977728	0.879426	1.0232	0.974203	0.804155
Q60675	Laminin subunit alpha-2	Lama2	FUNCTION: Binding to cells via a high affinity receptor, laminin is thought to mediate the attachment, migration and organization of cells into tissues during embryonic development by interacting with other extracellular matrix components.	Laminin subunit alpha-2 OS=Mus musculus OX=10090 GN=Lama2 PE=1 SV=2 - [LAMA2_MOUSE]	20.08	62	63	149	3118	343.593	6.0874	0.925895	0.94385	1.01216	0.960634	1.10786	1.05095	1.007	1.05527	0.910323	0.0736188
Q01853	Transitional endoplasmic reticulum ATPase	Vcp	FUNCTION: Necessary for the fragmentation of Golgi stacks during mitosis and for their reassembly after mitosis. Involved in the formation of the transitional endoplasmic reticulum (tER). The transfer of membranes from the endoplasmic reticulum to the Golgi apparatus occurs via 50-70 nm transition vesicles which derive from part-rough, part-smooth transitional elements of the endoplasmic reticulu…	Transitional endoplasmic reticulum ATPase OS=Mus musculus OX=10090 GN=Vcp PE=1 SV=4 - [TERA_MOUSE]	40.2	32	32	111	806	89.2657	5.26221	1.06622	1.00555	1.0045	1.02542	0.92962	1.00265	0.993177	0.975148	1.05156	0.176736
P19536	Cytochrome c oxidase subunit 5B, mitochondrial	Cox5b	FUNCTION: Component of the cytochrome c oxidase, the last enzyme in the mitochondrial electron transport chain which drives oxidative phosphorylation. The respiratory chain contains 3 multisubunit complexes succinate dehydrogenase (complex II, CII), ubiquinol-cytochrome c oxidoreductase (cytochrome b-c1 complex, complex III, CIII) and cytochrome c oxidase (complex IV, CIV), that cooperate to tran…	Cytochrome c oxidase subunit 5B, mitochondrial OS=Mus musculus OX=10090 GN=Cox5b PE=1 SV=1 - [COX5B_MOUSE]	58.59	9	10	184	128	13.8039	8.38232	0.906176	0.982515	0.98778	0.958824	1.07558	1.07238	1.00021	1.04939	0.913696	0.0659744
P04117	Fatty acid-binding protein, adipocyte	Fabp4	FUNCTION: Lipid transport protein in adipocytes. Binds both long chain fatty acids and retinoic acid. Delivers long-chain fatty acids and retinoic acid to their cognate receptors in the nucleus. {ECO:0000269|PubMed:12077340, ECO:0000269|PubMed:16574478, ECO:0000269|PubMed:17516629}.	Fatty acid-binding protein, adipocyte OS=Mus musculus OX=10090 GN=Fabp4 PE=1 SV=3 - [FABP4_MOUSE]	65.15	11	12	142	132	14.6405	8.39697	1.08087	0.986358	0.952016	1.00642	1.03837	0.989497	1.01529	1.01439	0.992142	0.855431
Q60932	Voltage-dependent anion-selective channel protein 1	Vdac1	FUNCTION: Forms a channel through the mitochondrial outer membrane and also the plasma membrane. The channel at the outer mitochondrial membrane allows diffusion of small hydrophilic molecules; in the plasma membrane it is involved in cell volume regulation and apoptosis. It adopts an open conformation at low or zero membrane potential and a closed conformation at potentials above 30-40 mV. The o…	Voltage-dependent anion-selective channel protein 1 OS=Mus musculus OX=10090 GN=Vdac1 PE=1 SV=3 - [VDAC1_MOUSE]	58.11	15	15	63	296	32.3314	8.42627	0.98846	1.16372	1.15674	1.10297	1.01511	0.797587	0.930425	0.914374	1.20626	0.0917352
[truncated: 4,262 more rows]
